# Supplementary material for: Identifying microbial proteins and changes in proteome in spontaneously fermented pulse protein isolates
Source: Food Chem (Oxf). 2025 Mar 14;10:100254. doi: 10.1016/j.fochms.2025.100254 (PMC11964756; doi:10.1016/j.fochms.2025.100254)
Supplement: Supplementary file 1 — Supplementary material: Summary of proteins identified in samples from Chickpea (sheet 1), Lentil (sheet 2) and Faba bean (sheet 3) substrates. The data includes protein accession numbers, descriptions, species, confidence scores (-10lgP), quantitative areas for various samples, peptides, and unique peptides. [file mmc1.xlsx]

## Sheet: Chickpea
Protein Group	Accession	Description	Species	-10lgP	Area VSC1	Area VSC2	Area VSC3	Area VSC4	Area VSC5	Area VSF6	#Peptides	#Unique
1	tr|A0A1S2XQR4|A0A1S2XQR4_CICAR	vicilin-like	Cicer arietinum	469.5	1218100000	2430500000	2169600000	1945100000	1216100000	952940000	251	41
2	tr|A0A1S2XQ88|A0A1S2XQ88_CICAR	vicilin-like	Cicer arietinum	435.44	402350000	552300000	521340000	688520000	296370000	304580000	224	43
3	tr|A0A1S2XSB9|A0A1S2XSB9_CICAR	legumin A-like	Cicer arietinum	459.84	1836400000	2948400000	3039500000	2488200000	1657200000	1737700000	216	136
4	tr|Q304D4|Q304D4_CICAR	Provicilin	Cicer arietinum	385.28	118700000	105880000	67832000	72037000	23497000	23751000	116	8
5	tr|A0A3Q7XNW1|A0A3Q7XNW1_CICAR	legumin-like	Cicer arietinum	436.65	1462700000	1920700000	2179600000	1712500000	809210000	1018200000	209	41
6	Q9SMJ4|LEG_CICAR	Legumin	Cicer arietinum	411.73	619680000	623340000	412470000	513100000	126360000	191290000	162	11
7	tr|A0A1S2XVG1|A0A1S2XVG1_CICAR	legumin J-like	Cicer arietinum	387.7	2114000000	3010400000	3784000000	2867300000	1903100000	1841300000	151	150
8	tr|A0A1S2Y087|A0A1S2Y087_CICAR	vicilin-like	Cicer arietinum	375.92	1163500000	1416300000	831730000	975110000	337910000	399130000	135	106
9	tr|A0A1S2XYZ0|A0A1S2XYZ0_CICAR	provicilin-like	Cicer arietinum	367.48	938600000	1145300000	923370000	961530000	538240000	602310000	123	91
10	tr|A0A1S2XVJ8|A0A1S2XVJ8_CICAR	sucrose-binding protein-like	Cicer arietinum	331.95	305680000	370810000	547200000	422780000	319370000	312220000	80	80
11	tr|A0A3Q7K771|A0A3Q7K771_CICAR	albumin-2-like	Cicer arietinum	324.04	230530000	325680000	880960000	370740000	584450000	458710000	52	37
12	P13918|VCLC_PEA	Vicilin	Pisum sativum	313.87	249130000	252770000	87859000	165480000	40484000	64831000	76	37
13	tr|A0A1S3E1N3|A0A1S3E1N3_CICAR	legumin J	Cicer arietinum	307.14	283100000	331200000	282910000	282040000	142830000	145210000	67	66
14	tr|A0A1S2XBN2|A0A1S2XBN2_CICAR	Lipoxygenase	Cicer arietinum	330.12	28639000	43313000	284990000	124780000	198620000	150430000	90	66
15	tr|A0A3Q7YAD4|A0A3Q7YAD4_CICAR	Lipoxygenase	Cicer arietinum	304.04	17074000	24763000	221270000	57368000	138680000	98853000	66	43
16	tr|A0A1S2YZ56|A0A1S2YZ56_CICAR	vicilin-like seed storage protein At2g18540	Cicer arietinum	301.11	210030000	237100000	193600000	234820000	109040000	113500000	51	51
17	tr|A0A1S2XV08|A0A1S2XV08_CICAR	basic 7S globulin-like	Cicer arietinum	331.53	218450000	250260000	652820000	276700000	330790000	301490000	66	66
18	tr|A0A1S2XVM2|A0A1S2XVM2_CICAR	NADPH-dependent aldehyde reductase 1 chloroplastic-like	Cicer arietinum	257.74	61643000	76208000	255110000	104870000	143200000	124890000	34	29
19	tr|A0A1S2YBR2|A0A1S2YBR2_CICAR	Protein disulfide-isomerase	Cicer arietinum	291.84	81396000	91056000	52261000	70355000	19162000	26550000	41	41
20	tr|A0A1S2YKD9|A0A1S2YKD9_CICAR	vicilin-like seed storage protein At2g28490	Cicer arietinum	266.15	36789000	57920000	40431000	47464000	26948000	24334000	26	26
21	tr|A0A1S2XJM3|A0A1S2XJM3_CICAR	P24 oleosin	Cicer arietinum	211.29	172610000	158600000	109980000	126950000	85742000	66158000	22	20
22	tr|A0A1S2YBD0|A0A1S2YBD0_CICAR	Glyceraldehyde-3-phosphate dehydrogenase	Cicer arietinum	243.14	11664000	16610000	19746000	14079000	10439000	8159200	24	7
23	tr|A0A1S2Y9D7|A0A1S2Y9D7_CICAR	17.1 kDa class II heat shock protein-like	Cicer arietinum	243.63	191420000	266780000	112870000	202850000	22705000	49104000	22	21
24	tr|A0A3Q7K878|A0A3Q7K878_CICAR	Glyceraldehyde-3-phosphate dehydrogenase	Cicer arietinum	244.23	17426000	22075000	24063000	17916000	12345000	10998000	24	10
25	tr|A0A1S2YP40|A0A1S2YP40_CICAR	NADPH-dependent aldehyde reductase 1 chloroplastic-like	Cicer arietinum	242.54	51119000	58044000	94083000	55617000	59582000	57319000	26	24
27	tr|A0A1S2XH76|A0A1S2XH76_CICAR	alpha-dioxygenase 1	Cicer arietinum	244.88	7598200	13030000	53527000	18151000	47152000	23990000	36	36
28	tr|A0A1S2YP37|A0A1S2YP37_CICAR	heat shock 70 kDa protein	Cicer arietinum	267.13	2928400	3492300	23414000	7428900	8628400	6925800	38	14
30	tr|A0A1S2XET4|A0A1S2XET4_CICAR	seed biotin-containing protein SBP65	Cicer arietinum	272.62	35024000	41521000	21358000	28700000	923240	3065200	30	30
31	tr|R4NHA7|R4NHA7_CICAR	Lectin	Cicer arietinum	204.87	6075500	6204700	18651000	7025800	11355000	8598100	19	9
32	tr|A0A1S2YGY5|A0A1S2YGY5_CICAR	Peroxiredoxin	Cicer arietinum	235.58	53835000	61779000	80248000	47421000	38441000	32305000	21	21
33	tr|A0A1S2Y8R4|A0A1S2Y8R4_CICAR	Oleosin	Cicer arietinum	211.14	62701000	67903000	50941000	52404000	32574000	30153000	17	17
34	tr|A0A1S2XCR9|A0A1S2XCR9_CICAR	oil body-associated protein 2C	Cicer arietinum	217.73	31619000	42323000	64058000	63513000	37033000	35780000	16	16
36	tr|A0A1S2XHJ1|A0A1S2XHJ1_CICAR	Alpha-1 4 glucan phosphorylase	Cicer arietinum	253.01	196400	1473500	55575000	8362900	31144000	24199000	32	32
38	tr|A0A1S2YB75|A0A1S2YB75_CICAR	oil body-associated protein 1A	Cicer arietinum	197.41	14038000	20180000	37455000	27017000	56921000	45373000	17	17
40	tr|A0A1S2XSP2|A0A1S2XSP2_CICAR	P24 oleosin-like	Cicer arietinum	210.84	62095000	59396000	39332000	37797000	11507000	14809000	17	15
41	tr|A0A3Q7XXP6|A0A3Q7XXP6_CICAR	LOW QUALITY PROTEIN: heat shock cognate 70 kDa protein 2	Cicer arietinum	246.68			460720				29	1
42	tr|A0A1S2YFW2|A0A1S2YFW2_CICAR	11-beta-hydroxysteroid dehydrogenase 1B-like	Cicer arietinum	217.21	6438200	7628600	38947000	11948000	26621000	15856000	26	26
43	tr|A0A1S2XHT6|A0A1S2XHT6_CICAR	Glyceraldehyde-3-phosphate dehydrogenase	Cicer arietinum	187.34	9828200	23364000	24363000	17041000		11257000	13	2
44	tr|A0A1S2YBZ6|A0A1S2YBZ6_CICAR	alcohol dehydrogenase 1	Cicer arietinum	205.17	242860	217980	10043000	2125000	13839000	6649600	26	8
45	tr|A0A1S2YEC3|A0A1S2YEC3_CICAR	luminal-binding protein	Cicer arietinum	219.43	484160	204930	934530	644280	215370	280590	20	2
46	tr|A0A1S2YEC8|A0A1S2YEC8_CICAR	luminal-binding protein	Cicer arietinum	222.76	1193500	1363000	1773700	1198000	816680	354610	20	2
47	tr|A0A1S2XXQ4|A0A1S2XXQ4_CICAR	peroxygenase isoform X1	Cicer arietinum	185.94	12932000	15247000	34011000	16654000	30258000	19453000	13	13
48	tr|A0A1S2YJU0|A0A1S2YJU0_CICAR	myosin-9 isoform X2	Cicer arietinum	248.52	17586000	24537000	3028500	9788000		209300	46	46
49	tr|A0A1S3E3A7|A0A1S3E3A7_CICAR	ATP synthase subunit beta	Cicer arietinum	233.83	2829700	5789700	13885000	5886900	7394200	7522300	17	17
50	tr|A0A1S2YVV2|A0A1S2YVV2_CICAR	desiccation protectant protein Lea14 homolog	Cicer arietinum	186.22	17209000	29316000	20358000	22727000	14324000	12152000	11	11
51	tr|A0A1S2X8C7|A0A1S2X8C7_CICAR	Fructose-bisphosphate aldolase	Cicer arietinum	207.92	10067000	12736000	16084000	12224000	3562500	4222400	18	18
51	O65735|ALF_CICAR	Fructose-bisphosphate aldolase cytoplasmic isozyme	Cicer arietinum	207.92	10067000	12736000	16084000	12224000	3562500	4222400	18	18
54	tr|A0A1S2XKM3|A0A1S2XKM3_CICAR	UTP--glucose-1-phosphate uridylyltransferase	Cicer arietinum	217.2	4466200	5370200	13339000	7305000	7384900	6152000	23	23
55	tr|A0A1S2XHQ9|A0A1S2XHQ9_CICAR	Elongation factor 1-alpha	Cicer arietinum	176.52	8262200	12843000	48057000	14322000	25031000	17572000	22	22
57	tr|A0A1S2YPX2|A0A1S2YPX2_CICAR	embryonic protein DC-8-like	Cicer arietinum	221.02	15985000	15567000	5449800	8585100	468300	427460	25	25
58	tr|A0A1S2XFX7|A0A1S2XFX7_CICAR	Phosphoglycerate kinase	Cicer arietinum	188.29	6173200	8192100	10630000	8008600	4750000	3478300	15	13
59	tr|C3TS12|C3TS12_CICAR	5-methyltetrahydropteroyltriglutamate--homocysteine S-methyltransferase	Cicer arietinum	210.35	2088800	3188600	25995000	13252000	12406000	14806000	26	20
60	tr|A0A1S3E926|A0A1S3E926_CICAR	uncharacterized protein LOC101503086 isoform X1	Cicer arietinum	182.47	420850	385810	3077500	948450	1529800	2243700	13	6
61	tr|A0A3Q7XWI9|A0A3Q7XWI9_CICAR	Phosphopyruvate hydratase	Cicer arietinum	210.99	5754800	6782800	15714000	6809100	5272100	6570900	14	14
62	tr|A0A1S2YDH0|A0A1S2YDH0_CICAR	alcohol dehydrogenase 1-like	Cicer arietinum	194.26			491580		649590	105510	21	3
63	tr|A0A1S2XNB4|A0A1S2XNB4_CICAR	17.5 kDa class I heat shock protein-like	Cicer arietinum	174.46	7021600	12971000	4350800	8569600	2679000	2921900	13	9
64	tr|A0A1S2YIQ3|A0A1S2YIQ3_CICAR	18.5 kDa class I heat shock protein-like	Cicer arietinum	160.86	1568600	4601600		2521900		355000	13	1
65	tr|A0A1S2YZ86|A0A1S2YZ86_CICAR	Lipoxygenase	Cicer arietinum	131.46			465890				9	1
66	tr|A0A1S2Z931|A0A1S2Z931_CICAR	uncharacterized protein LOC101496790	Cicer arietinum	176.42	29038000	39931000	8433900	14422000	2664700	3249500	15	15
68	tr|A0A1S2X9D4|A0A1S2X9D4_CICAR	actin-101-like	Cicer arietinum	183.95	68748	268930	1443200	550540	927260	1137400	11	4
69	tr|A0A1S2YKH8|A0A1S2YKH8_CICAR	18.5 kDa class I heat shock protein-like	Cicer arietinum	151.48	1588400	5394100		5008000		1156400	14	2
70	tr|A0A1S2YBK7|A0A1S2YBK7_CICAR	glutaredoxin	Cicer arietinum	171.86	13546000	20144000	20386000	15542000	5867900	7642600	10	10
72	tr|A0A1S2Z7Q6|A0A1S2Z7Q6_CICAR	18.2 kDa class I heat shock protein	Cicer arietinum	156.6	828140	1942500	0	979970		0	13	2
73	tr|A0A1S2XVZ6|A0A1S2XVZ6_CICAR	Malate dehydrogenase	Cicer arietinum	178.06			49568		173870	117870	7	1
74	tr|A0A3Q7XIZ8|A0A3Q7XIZ8_CICAR	Annexin	Cicer arietinum	147.01	5807600	7519700	6654300	5903300	4854400	3192500	16	16
75	tr|A0A1S2X984|A0A1S2X984_CICAR	elongation factor 1-gamma	Cicer arietinum	215.25	1813000	2191800	12978000	3271200	10679000	6176000	15	15
76	tr|Q9FT00|Q9FT00_CICAR	Malate dehydrogenase	Cicer arietinum	177.31					1102200		7	1
78	tr|A0A1S2XBZ0|A0A1S2XBZ0_CICAR	triosephosphate isomerase cytosolic	Cicer arietinum	183.28	1999500	3914500	10588000	4141100	5186000	4079400	10	10
79	tr|I1SUZ0|I1SUZ0_CICAR	14-3-3-like protein A-like	Cicer arietinum	157.64	1019800	1128000	837530	1535900	582850	650860	15	7
79	tr|A0A1S3DYY1|A0A1S3DYY1_CICAR	14-3-3-like protein A-like isoform X1	Cicer arietinum	157.64	1019800	1128000	837530	1019600	582850	650860	14	6
79	tr|A5YM78|A5YM78_CICAR	14-3-3-like protein	Cicer arietinum	157.64	1019800	1128000	837530	1019600	582850	650860	14	6
80	tr|A0A1S2YLN3|A0A1S2YLN3_CICAR	heme-binding-like protein At3g10130 chloroplastic	Cicer arietinum	160.96	5721200	6610300	2476500	3407500	1983600	1146000	13	13
81	tr|A0A1S2YKU2|A0A1S2YKU2_CICAR	elongation factor 2-like	Cicer arietinum	208.42	1432300	3062800	19728000	5107900	8451100	8389700	21	21
81	tr|A0A1S2XIS4|A0A1S2XIS4_CICAR	elongation factor 2	Cicer arietinum	208.42	1432300	2471700	19728000	5107900	8451100	8389700	20	20
81	tr|A0A1S2XI19|A0A1S2XI19_CICAR	elongation factor 2	Cicer arietinum	208.42	1432300	2471700	19728000	5107900	8451100	8389700	20	20
84	tr|A0A1S2YQ46|A0A1S2YQ46_CICAR	ABA-responsive protein ABR18-like	Cicer arietinum	162.4	7369800	9695700	5473400	6802500	2197700	3096800	9	9
85	tr|A0A1S2XWR3|A0A1S2XWR3_CICAR	NADPH-dependent aldehyde reductase 1 chloroplastic-like	Cicer arietinum	132.72	260350	158410	896080		282970		8	2
86	tr|A0A1S2Z5A3|A0A1S2Z5A3_CICAR	Nucleoside diphosphate kinase	Cicer arietinum	144.98	4932000	8102200	5221900	7530200	2175100	2485600	8	8
87	tr|A0A1S2XY68|A0A1S2XY68_CICAR	late embryogenesis abundant protein D-34 isoform X1	Cicer arietinum	201.05	276300	381470		125590			12	2
88	tr|A0A1S2Z8C0|A0A1S2Z8C0_CICAR	heat shock protein 83	Cicer arietinum	163.62	123680		1266300	694430	1280600	769840	12	5
89	tr|A0A1S2Z6F0|A0A1S2Z6F0_CICAR	oleosin 16.4 kDa-like	Cicer arietinum	132.38	28747000	28536000	17095000	21499000	6164800	7628600	6	6
91	tr|A0A1S2YQ25|A0A1S2YQ25_CICAR	probable bifunctional TENA-E protein	Cicer arietinum	121.01	732730	1692800	8974900	2923000	8750900	4853300	7	7
93	tr|A0A1S2YLU9|A0A1S2YLU9_CICAR	uncharacterized protein LOC101509438	Cicer arietinum	136.1	8274000	10192000	4102600	7260500	2171900	1658400	8	8
94	tr|A0A1S2YD23|A0A1S2YD23_CICAR	Ribonuclease	Cicer arietinum	186.5	214870	24802000	18439000	373960	3715400	2207700	18	18
95	tr|A0A1S2XB84|A0A1S2XB84_CICAR	SNF1-related protein kinase regulatory subunit gamma-like PV42a	Cicer arietinum	133.04	963990	1205800	7188300	1432500	5021100	2814700	8	8
97	tr|A0A1S2YUQ9|A0A1S2YUQ9_CICAR	40S ribosomal protein S8	Cicer arietinum	159.44	236070	127220	47567	194040	117100	74140	5	1
98	tr|A0A1S2YNJ3|A0A1S2YNJ3_CICAR	glycine-rich RNA-binding protein-like	Cicer arietinum	151.69	4231000	4909500	2501300	2164100	471840	899390	7	6
99	tr|A0A1S2YZB9|A0A1S2YZB9_CICAR	60S ribosomal protein L4	Cicer arietinum	157.29	2271800	2297200	2586700	1338100	1556800	654080	13	7
100	tr|A0A1S2XBK8|A0A1S2XBK8_CICAR	quinone oxidoreductase PIG3-like	Cicer arietinum	127.51	913420	807580	6283600	1590300	3244400	2515700	8	8
101	tr|A0A1S2XEI0|A0A1S2XEI0_CICAR	outer envelope pore protein 16 chloroplastic	Cicer arietinum	111.04	3879900	8631700	7570400	7197300	6858600	5306700	7	7
102	tr|A0A3Q7K751|A0A3Q7K751_CICAR	eukaryotic initiation factor 4A	Cicer arietinum	155.57	838850	830640	6101000	1340600	4693300	2738400	10	10
102	tr|A0A1S2XBQ6|A0A1S2XBQ6_CICAR	eukaryotic initiation factor 4A-10-like	Cicer arietinum	155.57	838850	830640	5804100	1340600	4693300	2738400	9	9
103	tr|A0A1S3EG83|A0A1S3EG83_CICAR	11-beta-hydroxysteroid dehydrogenase-like 5	Cicer arietinum	168.95	989250	1861300	6615000	3069700	5788100	3680400	9	9
104	tr|A0A1S2XQ74|A0A1S2XQ74_CICAR	40S ribosomal protein S8	Cicer arietinum	150.07		124430		57304			5	1
105	tr|A0A1S2YEV0|A0A1S2YEV0_CICAR	Glutathione peroxidase	Cicer arietinum	121.1	1450600	2577900	3068500	2142300	1515600	1394600	6	6
106	tr|A0A3Q7K7G2|A0A3Q7K7G2_CICAR	heat shock protein HSP17.6-II-like	Cicer arietinum	124.15	1384700	1595100	829110	1185300	431800	574950	5	4
109	tr|A0A1S2YDV8|A0A1S2YDV8_CICAR	Phosphoglucomutase (alpha-D-glucose-1 6-bisphosphate-dependent)	Cicer arietinum	138.78	164670	475760	3062100	1112000	1646800	1054600	14	13
110	tr|A0A1S2XPL0|A0A1S2XPL0_CICAR	heat shock cognate protein 80	Cicer arietinum	145.01			128970	104310	143240	83156	11	2
111	tr|A0A1S2Y9D8|A0A1S2Y9D8_CICAR	Aminopeptidase	Cicer arietinum	169.96	434710	614880	4356600	1078100	3354500	2147400	18	18
113	P41916|RAN1_ARATH	GTP-binding nuclear protein Ran-1	Arabidopsis thaliana	90.83	499390	1422000	1480800	1727700	1904500	795960	6	6
113	tr|A0A1S3E773|A0A1S3E773_CICAR	GTP-binding nuclear protein	Cicer arietinum	90.83	499390	1422000	1480800	1727700	1904500	795960	6	6
113	tr|Q9FSZ5|Q9FSZ5_CICAR	GTP-binding nuclear protein	Cicer arietinum	90.83	499390	1422000	1480800	1727700	1904500	795960	6	6
113	P41917|RAN2_ARATH	GTP-binding nuclear protein Ran-2	Arabidopsis thaliana	90.83	499390	1422000	1480800	1727700	1904500	795960	6	6
113	tr|A0A1S2XIC4|A0A1S2XIC4_CICAR	GTP-binding nuclear protein	Cicer arietinum	90.83	499390	1422000	1480800	1727700	1904500	795960	6	6
113	P41919|RANB1_TOBAC	GTP-binding nuclear protein Ran-B1	Nicotiana tabacum	90.83	499390	1422000	1480800	1727700	1904500	795960	6	6
113	P41918|RANA1_TOBAC	GTP-binding nuclear protein Ran-A1	Nicotiana tabacum	90.83	499390	1422000	1480800	1727700	1904500	795960	6	6
114	P27481|LOXB_PHAVU	Linoleate 9S-lipoxygenase (Fragment)	Phaseolus vulgaris	106.89						6802500	7	1
115	tr|A0A1S2XLM5|A0A1S2XLM5_CICAR	elongation factor 1-beta	Cicer arietinum	160.34	3400800	6906600	2181300	2589200	1658900	764990	9	8
116	tr|A0A271KMC0|A0A271KMC0_9HYPH	Chaperone protein DnaK	Mesorhizobium wenxiniae	125.97	107910				0		5	2
116	tr|A0A271LUA7|A0A271LUA7_9HYPH	Chaperone protein DnaK	Mesorhizobium temperatum	125.97	107910				0		5	2
118	tr|A0A1S2Y850|A0A1S2Y850_CICAR	heat shock cognate protein 80	Cicer arietinum	148.64	16790		217120	14871	48248	46833	13	2
119	tr|A0A1S2Z0V6|A0A1S2Z0V6_CICAR	Glutaredoxin-dependent peroxiredoxin	Cicer arietinum	96.95	5008800	7820100	6042400	5627200	2390000	2975400	5	5
121	tr|A0A1S2Z6X6|A0A1S2Z6X6_CICAR	uncharacterized protein LOC101512941	Cicer arietinum	150.21	2533500	3444700	2667600	1776900	989100	505910	13	13
122	tr|A0A1S2XIL3|A0A1S2XIL3_CICAR	14-3-3-like protein A	Cicer arietinum	132.74	1629600	2006500	1140300	1803800			11	3
123	tr|A0A3Q7K7A2|A0A3Q7K7A2_CICAR	Peptidyl-prolyl cis-trans isomerase	Cicer arietinum	146.32	807190	916410	15154000	3203600	11485000	6661700	7	7
124	tr|A0A1S2XC46|A0A1S2XC46_CICAR	Histone H2A	Cicer arietinum	120.62	4320800	5455600	3310900	4438600	2066400	1545600	2	1
124	tr|A0A1S2XC04|A0A1S2XC04_CICAR	Histone H2A	Cicer arietinum	120.62	4320800	5455600	3310900	4438600	2066400	1545600	2	1
124	tr|A0A1S2XEI8|A0A1S2XEI8_CICAR	Histone H2A	Cicer arietinum	120.62	4320800	5455600	3310900	4438600	2066400	1545600	2	1
125	tr|A0A1S2YM08|A0A1S2YM08_CICAR	Ferritin	Cicer arietinum	139.17	6243200	8236600	2566900	4580900	830770	1036600	8	7
126	tr|A0A1S2Y8A1|A0A1S2Y8A1_CICAR	Histone H4	Cicer arietinum	130.61	7605000	7465900	3584600	5122500	2945300	2051000	7	7
128	tr|A0A1S2Z070|A0A1S2Z070_CICAR	probable aquaporin TIP-type alpha	Cicer arietinum	112.24	1480100	2598300	3468100	2835600	4293000	3948000	6	5
129	tr|A0A1S2XIN0|A0A1S2XIN0_CICAR	Phosphoglycerate kinase	Cicer arietinum	131.41	209730	719030	957410	865520	51878	129310	10	8
130	tr|Q9AT06|Q9AT06_CICAR	Glucose-1-phosphate adenylyltransferase	Cicer arietinum	139.13	157440	399310	2243000	555780	958320	1117600	8	8
131	tr|A0A1S2Y6P1|A0A1S2Y6P1_CICAR	Alpha-1 4 glucan phosphorylase	Cicer arietinum	163.36			4044300	259900	2914900	1375600	16	16
131	tr|A0A1S2Y7T1|A0A1S2Y7T1_CICAR	Alpha-1 4 glucan phosphorylase	Cicer arietinum	163.36			4044300	259900	2914900	1375600	16	16
133	tr|A0A1S2XCX9|A0A1S2XCX9_CICAR	40S ribosomal protein S14	Cicer arietinum	106.43	1933300	2599700	2860500	2523600	2714200	1907100	5	5
134	tr|A0A3Q7YG38|A0A3Q7YG38_CICAR	40S ribosomal protein S16-like	Cicer arietinum	123.58	311930	696270	2159400	875550	1759700	721170	6	3
135	tr|A0A1S2Z6B6|A0A1S2Z6B6_CICAR	Argininosuccinate synthase	Cicer arietinum	126.76	194990	204600	2050900	710880	1072000	679880	10	10
136	tr|A0A1S2XMM1|A0A1S2XMM1_CICAR	40S ribosomal protein S4	Cicer arietinum	134.26	1128900	691670	1104300	207530	1951600	1032500	7	7
136	tr|A0A1S2YYM1|A0A1S2YYM1_CICAR	40S ribosomal protein S4	Cicer arietinum	134.26	1158500	723990	1151900	239600	1882300	1032500	7	7
137	tr|A0A1S2XL12|A0A1S2XL12_CICAR	60S acidic ribosomal protein P0	Cicer arietinum	124.68	4872500	4668400	3822000	3159300	899490	1302200	8	8
137	tr|A0A1S2XND4|A0A1S2XND4_CICAR	60S acidic ribosomal protein P0	Cicer arietinum	124.68	4872500	4668400	3822000	3159300	899490	1302200	8	8
137	tr|A0A1S2Y8Z9|A0A1S2Y8Z9_CICAR	60S acidic ribosomal protein P0	Cicer arietinum	124.68	3226500	4668400	3822000	3159300	899490	1302200	7	7
140	tr|A0A1S2XYX3|A0A1S2XYX3_CICAR	late embryogenesis abundant protein D-34-like	Cicer arietinum	181.46	2898300	3301500	464780	974120		59528	6	6
141	tr|A0A3Q7K7C6|A0A3Q7K7C6_CICAR	elongation factor 1-delta 2-like	Cicer arietinum	134.05	1236500	1394300	959020	1119900	149270	970950	9	8
142	tr|A0A1S2XW15|A0A1S2XW15_CICAR	probable 60S ribosomal protein L14	Cicer arietinum	122.22	1251200	1862300	1140600	1535400	1321400	929750	5	5
143	tr|A0A1S3DXB5|A0A1S3DXB5_CICAR	ruBisCO large subunit-binding protein subunit beta chloroplastic	Cicer arietinum	145.99	677100	911730	1549200	1171500	905810	2513000	7	7
144	tr|A0A1S2XUA4|A0A1S2XUA4_CICAR	uncharacterized GPI-anchored protein At5g19250-like	Cicer arietinum	103.73	2338800	2530700	1698200	1843500	1009100	1082500	2	2
145	tr|A0A1S2Y2M2|A0A1S2Y2M2_CICAR	60S ribosomal protein L4-like	Cicer arietinum	140.14	289090	438450	600200	229470	165320	124630	10	4
146	tr|A0A1S2Y6E8|A0A1S2Y6E8_CICAR	endoplasmin homolog isoform X2	Cicer arietinum	113.25	187560	112980	168540	257950	44862	68959	6	4
146	tr|A0A1S2Y4R8|A0A1S2Y4R8_CICAR	endoplasmin homolog isoform X1	Cicer arietinum	113.25	187560	112980	168540	257950	44862	68959	6	4
148	tr|A0A1S2YV44|A0A1S2YV44_CICAR	Lipoxygenase	Cicer arietinum	103.33				9807.2			7	1
149	tr|A0A1S2Z701|A0A1S2Z701_CICAR	Annexin	Cicer arietinum	130.78	398670	566810	2602400	150150	1458300	1392600	10	10
150	tr|A0A1S2YAB6|A0A1S2YAB6_CICAR	cytochrome P450 71A1-like	Cicer arietinum	142.78			2984700	142300	3033100	688220	9	9
151	tr|A0A1S2Y0S5|A0A1S2Y0S5_CICAR	60S ribosomal protein L12	Cicer arietinum	86.37	2844000	2674500	2226800	2437900	1314900	1310100	4	4
151	tr|A0A1S2XEN9|A0A1S2XEN9_CICAR	60S ribosomal protein L12-like	Cicer arietinum	86.37	2844000	2674500	2226800	2437900	1314900	1310100	4	4
151	tr|A0A1S2YKJ4|A0A1S2YKJ4_CICAR	60S ribosomal protein L12-3-like	Cicer arietinum	86.37	2844000	2674500	2226800	2437900	1314900	1310100	4	4
152	tr|A0A1S2YQ34|A0A1S2YQ34_CICAR	GTP-binding protein SAR1A-like	Cicer arietinum	114.16	767040	2697400	585190	428750	1170200	710120	6	6
152	tr|A0A1S2XDU3|A0A1S2XDU3_CICAR	GTP-binding protein SAR1A	Cicer arietinum	114.16	767040	1126500	585190	428750	1170200	710120	6	6
152	O04266|SAR1A_BRACM	GTP-binding protein SAR1A	Brassica campestris	114.16	767040	1048600	585190	428750	1170200	710120	5	5
152	Q01474|SAR1B_ARATH	GTP-binding protein SAR1B	Arabidopsis thaliana	114.16	767040	1048600	585190	428750	1170200	710120	5	5
153	tr|A0A1S3E9L2|A0A1S3E9L2_CICAR	14-3-3-like protein	Cicer arietinum	132.54	163050	283060	79290	197300		41830	12	3
155	tr|A0A1S2Y4A2|A0A1S2Y4A2_CICAR	60S ribosomal protein L13	Cicer arietinum	104.27	1821500	1991800	723460	1334800	529470	462610	6	6
158	tr|E1U3Z1|E1U3Z1_CICAR	2014-03-03	Cicer arietinum	95.52	791670	507690	2446000	2101900	2021200	1553800	8	6
159	tr|A0A1S2YBP2|A0A1S2YBP2_CICAR	betaine aldehyde dehydrogenase 1 chloroplastic-like	Cicer arietinum	143.08			2976200	26755	25297000	22587000	9	9
160	tr|A0A1S2YNB7|A0A1S2YNB7_CICAR	ras-related protein Rab7	Cicer arietinum	114.57	53029	155420	1131400	447760	979670	9615600	6	4
160	tr|A0A3Q7K765|A0A3Q7K765_CICAR	rab-type small GTP-binding protein	Cicer arietinum	114.57	72896	169440	1131400	447760	979670	550300	7	4
162	tr|A0A1S2XQR7|A0A1S2XQR7_CICAR	aldose reductase	Cicer arietinum	139.98	411870	853540	3060700	916990	916980	920140	10	10
163	tr|A0A1S2Z667|A0A1S2Z667_CICAR	FAM10 family protein At4g22670	Cicer arietinum	142.29	1808900	2780800	2053100	3074100	46038	179180	7	7
164	tr|A0A1S2XGU3|A0A1S2XGU3_CICAR	outer plastidial membrane protein porin	Cicer arietinum	161.99	3214900	6145200	1131200	1998600	692100	219840	8	7
165	tr|A0A1S2XYD5|A0A1S2XYD5_CICAR	60S ribosomal protein L3-1	Cicer arietinum	110.36	175640	293360	827340	233060	3111100	791610	8	8
166	tr|A0A1S3EBZ2|A0A1S3EBZ2_CICAR	outer envelope pore protein 16-2 chloroplastic	Cicer arietinum	103.29	1778200	2107000	1124400	1506700	54310	169890	5	4
167	tr|A0A1S2XQQ3|A0A1S2XQQ3_CICAR	Ferritin	Cicer arietinum	62.53	1818100	1901800	2934700	2704300	1158600	966930	5	5
168	tr|A0A088FZS5|A0A088FZS5_CICAR	Cold shock protein	Cicer arietinum	105.64	2761600	2970700	1181200	1939300		243330	2	2
169	tr|A0A1S2Y2Z0|A0A1S2Y2Z0_CICAR	Thioredoxin-dependent peroxiredoxin	Cicer arietinum	98.21	1310200	1481100	2673400	2067100	1895800	903020	3	3
170	tr|A0A1S2XXE7|A0A1S2XXE7_CICAR	22.7 kDa class IV heat shock protein	Cicer arietinum	123.04	2859500	3480400	1014900	2382600	305460	503760	4	4
171	tr|A0A1S2Y6D4|A0A1S2Y6D4_CICAR	Eukaryotic translation initiation factor 5A	Cicer arietinum	96.21	681240	985470	394530	598420	190020	313820	4	4
171	tr|A0A1S2YRE0|A0A1S2YRE0_CICAR	Eukaryotic translation initiation factor 5A	Cicer arietinum	96.21	681240	985470	394530	598420	190020	313820	4	4
172	tr|A0A1S2XC89|A0A1S2XC89_CICAR	60S ribosomal protein L26-1	Cicer arietinum	103.22	607360	149700	242880	141190	270160	203800	3	3
173	tr|A0A1S2XDT0|A0A1S2XDT0_CICAR	outer envelope pore protein 16-2 chloroplastic-like isoform X2	Cicer arietinum	101.87	1620500	1991300	1988500	1952600	705670	514960	6	5
174	tr|A0A1S2YL81|A0A1S2YL81_CICAR	heat shock 22 kDa protein mitochondrial isoform X2	Cicer arietinum	104.16	2337600	2577300	366430	788840	326290	325550	4	4
175	Q8GTE3|RS3A_CICAR	40S ribosomal protein S3a	Cicer arietinum	99.43	543550	679260	1381600	766960	1007800	527230	5	5
175	tr|A0A1S2X8K2|A0A1S2X8K2_CICAR	40S ribosomal protein S3a	Cicer arietinum	99.43	543550	679260	1381600	766960	1007800	527230	5	5
176	tr|A0A3Q7K723|A0A3Q7K723_CICAR	60S ribosomal protein L11	Cicer arietinum	107.28	624730	428400	580920	261880	2131200	1234300	4	4
176	tr|Q8GTE2|Q8GTE2_CICAR	60S ribosomal protein L11-like	Cicer arietinum	107.28	624730	428400	580920	261880	2131200	1234300	4	4
177	tr|A0A1S2YHY7|A0A1S2YHY7_CICAR	40S ribosomal protein S6	Cicer arietinum	68.78	549240	672190	624030	464380	435170	308920	2	2
177	tr|O81925|O81925_CICAR	40S ribosomal protein S6 (Fragment)	Cicer arietinum	68.78	549240	672190	624030	464380	435170	308920	2	2
177	tr|A0A1S2XBR9|A0A1S2XBR9_CICAR	40S ribosomal protein S6	Cicer arietinum	68.78	549240	672190	624030	464380	435170	308920	2	2
178	tr|A0A1S2XXX7|A0A1S2XXX7_CICAR	Calreticulin	Cicer arietinum	116.52	758420	1404900	1686300	2055700	439560	307890	8	8
179	tr|A0A1S2XDZ4|A0A1S2XDZ4_CICAR	translationally-controlled tumor protein homolog	Cicer arietinum	132.18	2479100	3197700	2352400	2019700	1345100	1356000	8	8
180	tr|A0A1S2XK07|A0A1S2XK07_CICAR	ubiquitin-40S ribosomal protein S27a	Cicer arietinum	83.42	2254000	3064600	2351900	1935000	1203000	1505100	5	5
180	tr|A0A3Q7K7I5|A0A3Q7K7I5_CICAR	ubiquitin 5	Cicer arietinum	83.42	2254000	3064600	2351900	1935000	1203000	1505100	5	5
181	tr|A0A1S2YU94|A0A1S2YU94_CICAR	Malate dehydrogenase	Cicer arietinum	127.84	803470	968150	570880	529960	19710	458840	6	5
184	tr|A0A3Q7Y3A7|A0A3Q7Y3A7_CICAR	caffeoyl-CoA O-methyltransferase 5-like	Cicer arietinum	100.49	262360	1636800	2702400	600960	2601100	487250	7	7
185	tr|A0A1S2XGE3|A0A1S2XGE3_CICAR	Histone H2A	Cicer arietinum	89.87	342260	735740	95430	432820	164920	93548	2	1
185	tr|A0A1S2XDG5|A0A1S2XDG5_CICAR	Histone H2A	Cicer arietinum	89.87	342260	735740	95430	432820	164920	93548	2	1
186	tr|A0A1S2XBZ6|A0A1S2XBZ6_CICAR	Peptidylprolyl isomerase	Cicer arietinum	100.04	1406800	5573600	2794800	5671500	1959100	1912300	3	3
187	Q9XXK1|ATPA_CAEEL	ATP synthase subunit alpha mitochondrial	Caenorhabditis elegans	82.44		61613	385020	198690	503280	361770	4	2
188	tr|A0A1S2XPZ8|A0A1S2XPZ8_CICAR	60S ribosomal protein L8-3-like	Cicer arietinum	88.29	299570	431350	833920	212260	857260	551040	6	6
189	tr|A0A1S3EHI2|A0A1S3EHI2_CICAR	Cysteine proteinase inhibitor	Cicer arietinum	90.75	994850	876680	319790	475570	67477	124830	2	2
190	tr|Q5DUG9|Q5DUG9_CICAR	Adenosylhomocysteinase	Cicer arietinum	126.53			718850	49822	901940	368790	7	7
191	tr|A0A1S2YBQ7|A0A1S2YBQ7_CICAR	Aldehyde dehydrogenase	Cicer arietinum	112.89	52911		617680	54209	765300	567430	8	7
191	tr|A0A3Q7XBI7|A0A3Q7XBI7_CICAR	Aldehyde dehydrogenase	Cicer arietinum	112.89	52911		617680	54209	684680	567430	6	5
192	tr|A0A1S2YWL1|A0A1S2YWL1_CICAR	40S ribosomal protein S19-3	Cicer arietinum	76.14	245530	766300	1129700	708530	949440	309240	3	3
192	tr|A0A1S2Z7S6|A0A1S2Z7S6_CICAR	40S ribosomal protein S19-3	Cicer arietinum	76.14	245530	766300	1129700	708530	949440	309240	3	3
193	tr|A0A1S2YT80|A0A1S2YT80_CICAR	Proteasome subunit alpha type	Cicer arietinum	110.18	2497900	3405300	362030	2153600	54627	312510	8	8
195	tr|A0A1S3E8Z3|A0A1S3E8Z3_CICAR	60S ribosomal protein L6-2-like isoform X1	Cicer arietinum	110.71	96737	197700	876060	948790	594740		3	1
196	tr|A0A1S2Y673|A0A1S2Y673_CICAR	40S ribosomal protein S9-2	Cicer arietinum	85.72	1375900	2293300	900360	1800000	2352900	890740	7	7
196	tr|A0A1S2YRH3|A0A1S2YRH3_CICAR	40S ribosomal protein S9-2-like	Cicer arietinum	85.72	1375900	2293300	900360	1800000	2352900	890740	7	7
197	tr|A0A1S2XXH2|A0A1S2XXH2_CICAR	late embryogenesis abundant protein D-34-like	Cicer arietinum	116.17	906760	952740		1421900			8	8
198	tr|A0A1S3EI60|A0A1S3EI60_CICAR	binding partner of ACD11 1-like	Cicer arietinum	129.22	795400	854670	252860	630510	104750	99420	8	8
199	tr|A0A1S2XV11|A0A1S2XV11_CICAR	60S ribosomal protein L18	Cicer arietinum	105.3	0	18232	7388.7	0	373520	70461	5	3
200	tr|A0A1S2Y534|A0A1S2Y534_CICAR	40S ribosomal protein S15a-1	Cicer arietinum	80.26	241230	481500	711480	570290	873960		3	3
200	tr|A0A1S2Z0X7|A0A1S2Z0X7_CICAR	40S ribosomal protein S15a-1-like	Cicer arietinum	80.26	241230	481500	711480	570290	873960		3	3
200	tr|A0A1S2YG09|A0A1S2YG09_CICAR	40S ribosomal protein S15a-1-like	Cicer arietinum	80.26	241230	481500	711480	570290	873960		3	3
201	tr|A0A1S2XHG9|A0A1S2XHG9_CICAR	40S ribosomal protein S28	Cicer arietinum	87.19	1677200	2084600	1227300	1715200	558050	391090	2	2
203	tr|A0A1S2YKM3|A0A1S2YKM3_CICAR	ruBisCO large subunit-binding protein subunit alpha chloroplastic	Cicer arietinum	131.89	992700	1209300	269520	701600		20691	12	12
204	tr|O65744|O65744_CICAR	Guanosine nucleotide diphosphate dissociation inhibitor	Cicer arietinum	120.18	147610		4061400	504130	2194900	1626700	7	7
206	tr|A0A1S2XSM5|A0A1S2XSM5_CICAR	glutathione S-transferase L3	Cicer arietinum	94.15	566950	847340	416690	899800	305030	205790	4	4
208	tr|A0A1S2Y152|A0A1S2Y152_CICAR	40S ribosomal protein S3-2-like	Cicer arietinum	93.03	1115100	604590	1441400	1436200	1449800	966350	8	8
208	tr|A0A1S2Y1H6|A0A1S2Y1H6_CICAR	40S ribosomal protein S3-3	Cicer arietinum	93.03	1115100	604590	1441400	1436200	1449800	966350	8	8
208	tr|A0A1S2Y8G0|A0A1S2Y8G0_CICAR	40S ribosomal protein S3-1-like	Cicer arietinum	93.03	1092800	604590	1410400	1436200	1278200	949920	5	5
209	tr|A0A1S2XEA5|A0A1S2XEA5_CICAR	60S ribosomal protein L7-4-like isoform X1	Cicer arietinum	75.96	1471800	1899300	1700900	1549400	1066200	775090	5	5
209	tr|A0A1S2XGH7|A0A1S2XGH7_CICAR	60S ribosomal protein L7-2-like	Cicer arietinum	75.96	1471800	1878600	1700900	1549400	1066200	775090	4	4
210	tr|A0A1S2Y0G0|A0A1S2Y0G0_CICAR	60S ribosomal protein L35	Cicer arietinum	75.77	1970400	2304100	1926500	635000	1123600	998340	4	4
211	B7HJ46|EFTU_BACC4	Elongation factor Tu	Bacillus cereus (strain B4264)	111.92			57771	387190	541950	3091300	7	7
211	C1ET37|EFTU_BACC3	Elongation factor Tu	Bacillus cereus (strain 03BB102)	111.92			57771	387190	541950	3091300	7	7
211	B7HQU2|EFTU_BACC7	Elongation factor Tu	Bacillus cereus (strain AH187)	111.92			57771	387190	541950	3091300	7	7
211	Q73F98|EFTU_BACC1	Elongation factor Tu	Bacillus cereus (strain ATCC 10987 / NRS 248)	111.92			57771	387190	541950	3091300	7	7
211	Q814C4|EFTU_BACCR	Elongation factor Tu	Bacillus cereus (strain ATCC 14579 / DSM 31 / CCUG 7414 / JCM 2152 / NBRC 15305 / NCIMB 9373 / NCTC 2599 / NRRL B-3711)	111.92			57771	387190	541950	3091300	7	7
211	Q63H92|EFTU_BACCZ	Elongation factor Tu	Bacillus cereus (strain ZK / E33L)	111.92			57771	387190	541950	3091300	7	7
211	C3LJ80|EFTU_BACAC	Elongation factor Tu	Bacillus anthracis (strain CDC 684 / NRRL 3495)	111.92			57771	387190	541950	3091300	7	7
211	A0R8H8|EFTU_BACAH	Elongation factor Tu	Bacillus thuringiensis (strain Al Hakam)	111.92			57771	387190	541950	3091300	7	7
211	Q81VT2|EFTU_BACAN	Elongation factor Tu	Bacillus anthracis	111.92			57771	387190	541950	3091300	7	7
211	B7JKB7|EFTU_BACC0	Elongation factor Tu	Bacillus cereus (strain AH820)	111.92			57771	387190	541950	3091300	7	7
211	Q6HPR0|EFTU_BACHK	Elongation factor Tu	Bacillus thuringiensis subsp. konkukian (strain 97-27)	111.92			57771	387190	541950	3091300	7	7
211	B9IZJ2|EFTU_BACCQ	Elongation factor Tu	Bacillus cereus (strain Q1)	111.92			57771	387190	541950	3091300	7	7
211	C3P9Q3|EFTU_BACAA	Elongation factor Tu	Bacillus anthracis (strain A0248)	111.92			57771	387190	541950	3091300	7	7
211	B7IT17|EFTU_BACC2	Elongation factor Tu	Bacillus cereus (strain G9842)	111.92			57771	387190	541950	2955900	6	6
211	A9VP75|EFTU_BACMK	Elongation factor Tu	Bacillus mycoides (strain KBAB4)	111.92			57771	387190	515510	2824300	5	5
212	tr|A0A1S2Y0R0|A0A1S2Y0R0_CICAR	glutathione S-transferase L3-like	Cicer arietinum	102.31	791440	1032600	1803300	934830	570490	625010	4	4
213	tr|A0A1S2YAN9|A0A1S2YAN9_CICAR	5-methyltetrahydropteroyltriglutamate--homocysteine S-methyltransferase	Cicer arietinum	136.34			322720		29754	50393	9	3
214	tr|A0A1S2YU99|A0A1S2YU99_CICAR	probable protein phosphatase 2C 39	Cicer arietinum	79.11	143520	241190	223660	219820	285240	202610	4	4
215	tr|A0A1S2YJW5|A0A1S2YJW5_CICAR	50S ribosomal protein L23 chloroplastic	Cicer arietinum	100.77	1151000	1409300	694610	937520	174190	327920	3	3
215	tr|A0A1S2XC20|A0A1S2XC20_CICAR	50S ribosomal protein L23 chloroplastic	Cicer arietinum	100.77	1151000	1409300	694610	937520	174190	327920	3	3
215	tr|A0A1S2XQP3|A0A1S2XQP3_CICAR	50S ribosomal protein L23 chloroplastic	Cicer arietinum	100.77	1151000	1409300	694610	937520	174190	327920	3	3
216	tr|A0A1S2YJC4|A0A1S2YJC4_CICAR	ras-related protein Rab11D-like	Cicer arietinum	99.76	53597				64068		5	2
216	Q01111|YPT3_NICPL	Ras-related protein YPT3	Nicotiana plumbaginifolia	99.76	53597						4	1
216	tr|A0A1S2XDD5|A0A1S2XDD5_CICAR	ras-related protein Rab11D	Cicer arietinum	99.76	53597						4	1
217	O65759|H2AX_CICAR	Histone H2AX	Cicer arietinum	84.71	220830	239280	62580	187090			2	1
218	tr|A0A1S2XEB0|A0A1S2XEB0_CICAR	probable fructokinase-4	Cicer arietinum	88.13	49397	81946	290460	130540	405970	246320	3	3
219	tr|A0A1S2XEL7|A0A1S2XEL7_CICAR	cell division cycle protein 48 homolog	Cicer arietinum	129.31			2617400	37588	1115300	957110	8	8
220	tr|A0A1S2XA41|A0A1S2XA41_CICAR	40S ribosomal protein S5-like	Cicer arietinum	91.21	809540	297010	347510	278820	449210	283000	5	5
220	O65731|RS5_CICAR	40S ribosomal protein S5 (Fragment)	Cicer arietinum	91.21	809540	297010	347510	278820	449210	283000	5	5
220	tr|A0A3Q7K7P0|A0A3Q7K7P0_CICAR	40S ribosomal protein S5	Cicer arietinum	91.21	809540	297010	347510	278820	449210	283000	5	5
221	tr|A0A1S2YZ27|A0A1S2YZ27_CICAR	Aconitate hydratase	Cicer arietinum	91.23			564830		213040	446950	8	4
222	tr|A0A1S2YXU4|A0A1S2YXU4_CICAR	hsp70-Hsp90 organizing protein 3-like	Cicer arietinum	112.5	246680	329270	918550	282970	279140	140210	5	5
223	tr|A0A3Q7K716|A0A3Q7K716_CICAR	60S ribosomal protein L18	Cicer arietinum	90.26	194720	32922	93916	54151	213470	148650	5	3
224	tr|A0A1S2YCV3|A0A1S2YCV3_CICAR	uncharacterized protein LOC101500552	Cicer arietinum	60.31	273530	297360	1285900	289000	1883700	401600	5	5
225	tr|A0A1S2YFF1|A0A1S2YFF1_CICAR	60S ribosomal protein L6-3-like	Cicer arietinum	110.55	28856	236170		805690			5	3
226	tr|A0A1S2Y270|A0A1S2Y270_CICAR	ras-related protein RABE1c-like	Cicer arietinum	95.57		45929	0	43408			4	1
226	tr|A0A1S2XV84|A0A1S2XV84_CICAR	ras-related protein RABE1a-like isoform X1	Cicer arietinum	95.57		45929	0	43408			4	1
226	tr|A0A1S2YJV0|A0A1S2YJV0_CICAR	ras-related protein RABE1c	Cicer arietinum	95.57		45929	0	43408			4	1
227	tr|A0A1S2XP70|A0A1S2XP70_CICAR	60S ribosomal protein L34	Cicer arietinum	74.82	635500	693240	329840	462430	570070	324560	3	3
227	tr|A0A1S2XIY8|A0A1S2XIY8_CICAR	60S ribosomal protein L34	Cicer arietinum	74.82	635500	693240	329840	462430	570070	324560	3	3
227	tr|A0A1S2YU46|A0A1S2YU46_CICAR	60S ribosomal protein L34-like	Cicer arietinum	74.82	635500	693240	329840	462430	570070	324560	3	3
228	tr|A0A1S2XY47|A0A1S2XY47_CICAR	probable aquaporin TIP-type alpha	Cicer arietinum	83.95	868270	605940	1750000	845450	1848400	1026800	4	3
229	P49052|SLAP_BACLI	S-layer protein	Bacillus licheniformis	130.49						1357300	12	6
230	P22477|ATPA_ALKPO	ATP synthase subunit alpha	Alkalihalobacillus pseudofirmus (strain ATCC BAA-2126 / JCM 17055 / OF4)	75.86			127300		397760		4	1
230	A6VL59|ATPA_ACTSZ	ATP synthase subunit alpha	Actinobacillus succinogenes (strain ATCC 55618 / DSM 22257 / CCUG 43843 / 130Z)	75.86			127300		397760		3	1
231	tr|A0A1S2Y9J2|A0A1S2Y9J2_CICAR	glycine-rich RNA-binding protein-like	Cicer arietinum	100.28	1230900	1061400	373660	472580	355570	384830	4	4
233	tr|A0A1S2XSJ9|A0A1S2XSJ9_CICAR	ras-related protein RABD2a	Cicer arietinum	93.79		0	685530				4	2
233	tr|A0A3Q7K741|A0A3Q7K741_CICAR	ras-related protein RABD2a-like	Cicer arietinum	93.79		0	685530				4	2
233	tr|A0A3Q7XS25|A0A3Q7XS25_CICAR	ras-related protein RABD2a-like isoform X1	Cicer arietinum	93.79		0	685530				4	2
233	tr|Q9SXT5|Q9SXT5_CICAR	Rab-type small GTP-binding protein	Cicer arietinum	93.79			685530				3	1
234	tr|A0A1S2XGK9|A0A1S2XGK9_CICAR	40S ribosomal protein S20-2	Cicer arietinum	71.65	516800	554610	546780	394960	373590	93622	2	2
234	tr|A0A1S2XS98|A0A1S2XS98_CICAR	40S ribosomal protein S20-2-like	Cicer arietinum	71.65	516800	554610	546780	394960	373590	93622	2	2
235	tr|A0A1S2XI32|A0A1S2XI32_CICAR	Proteasome subunit alpha type	Cicer arietinum	96.13	586600	144150	141910	375560			3	3
236	tr|A0A1S2YD12|A0A1S2YD12_CICAR	calnexin homolog	Cicer arietinum	111.66	514190	1283400	694810	495570	164850	220490	7	7
237	P94217|SLAP2_BACAN	S-layer protein EA1	Bacillus anthracis	130.65				431270	1427300		13	7
238	Q6HPC7|CH60_BACHK	Chaperonin GroEL	Bacillus thuringiensis subsp. konkukian (strain 97-27)	125.21					59344	2028800	14	13
238	Q81VE1|CH60_BACAN	Chaperonin GroEL	Bacillus anthracis	125.21					59344	2028800	14	13
238	C3L507|CH60_BACAC	Chaperonin GroEL	Bacillus anthracis (strain CDC 684 / NRRL 3495)	125.21					59344	2028800	14	13
238	A0R8W4|CH60_BACAH	Chaperonin GroEL	Bacillus thuringiensis (strain Al Hakam)	125.21					59344	2028800	14	13
238	Q73ER9|CH60_BACC1	Chaperonin GroEL	Bacillus cereus (strain ATCC 10987 / NRS 248)	125.21					59344	2028800	14	13
238	C1EUB1|CH60_BACC3	Chaperonin GroEL	Bacillus cereus (strain 03BB102)	125.21					59344	2028800	14	13
238	C3PAV1|CH60_BACAA	Chaperonin GroEL	Bacillus anthracis (strain A0248)	125.21					59344	2028800	14	13
238	B7JM60|CH60_BACC0	Chaperonin GroEL	Bacillus cereus (strain AH820)	125.21					59344	2028800	14	13
238	Q63GV7|CH60_BACCZ	Chaperonin GroEL	Bacillus cereus (strain ZK / E33L)	125.21					59344	2028800	14	13
238	B7HS05|CH60_BACC7	Chaperonin GroEL	Bacillus cereus (strain AH187)	125.21					59344	2028800	14	13
238	B9J1H2|CH60_BACCQ	Chaperonin GroEL	Bacillus cereus (strain Q1)	125.21					59344	2028800	14	13
239	tr|A0A1S2XJC8|A0A1S2XJC8_CICAR	UDP-arabinopyranose mutase	Cicer arietinum	107.28	29016		495850	0	1091600	619400	6	6
240	Q74K17|ATPA_LACJO	ATP synthase subunit alpha	Lactobacillus johnsonii (strain CNCM I-12250 / La1 / NCC 533)	73.82						60010	4	1
241	tr|A0A1S2XGM0|A0A1S2XGM0_CICAR	Aldehyde dehydrogenase (NAD(+))	Cicer arietinum	82.9			1038900		1181400	484430	6	6
242	tr|A0A1S2YDG4|A0A1S2YDG4_CICAR	60S ribosomal protein L9	Cicer arietinum	88.38	270140	514070	95353	236960	475140	152360	4	4
243	tr|A0A1S2YG51|A0A1S2YG51_CICAR	Tubulin alpha chain	Cicer arietinum	86.07			1013700	147210	728280	358380	3	3
243	tr|A0A1S2Y8J6|A0A1S2Y8J6_CICAR	Tubulin alpha chain	Cicer arietinum	86.07			1013700	147210	639300	358380	2	2
243	tr|A0A1S2XZA3|A0A1S2XZA3_CICAR	Tubulin alpha chain	Cicer arietinum	86.07			1013700	147210	639300	358380	2	2
244	tr|A0A3Q7K7U6|A0A3Q7K7U6_CICAR	glycine-rich RNA-binding protein	Cicer arietinum	85.97	1160400	1279300	331730	527880			2	2
245	tr|A0A1S2XVW1|A0A1S2XVW1_CICAR	plastid-lipid-associated protein 6 chloroplastic	Cicer arietinum	79.27	995420	533100	425280		238700	179660	4	4
246	tr|A0A1S2XX85|A0A1S2XX85_CICAR	60S ribosomal protein L22-2	Cicer arietinum	89.1	97875	204230	207480	169700		218520	2	2
246	tr|A0A1S2XU70|A0A1S2XU70_CICAR	60S ribosomal protein L22-2	Cicer arietinum	89.1	97875	204230	207480	169700		218520	2	2
247	tr|A0A1S2Y5A1|A0A1S2Y5A1_CICAR	Prohibitin	Cicer arietinum	88.05	997640	1746000	492370	622290	128370	194510	7	7
248	tr|A0A1S3DW19|A0A1S3DW19_CICAR	LIM domain-containing protein A-like isoform X2	Cicer arietinum	142.12	1902200	1720300	43031	82407			11	11
248	tr|A0A1S2Z626|A0A1S2Z626_CICAR	LIM domain-containing protein A-like isoform X1	Cicer arietinum	142.12	1902200	1720300	43031	82407			11	11
249	tr|A0A1S2Z8R6|A0A1S2Z8R6_CICAR	Aconitate hydratase	Cicer arietinum	75.33			94458		0	26246	7	3
249	tr|A0A1S2XFZ1|A0A1S2XFZ1_CICAR	Aconitate hydratase	Cicer arietinum	75.33			71640		99066		6	2
250	Q9SXU1|PSA7_CICAR	Proteasome subunit alpha type-7	Cicer arietinum	87.92	283360	532990	1529500	787380	983780	288920	5	5
251	tr|A0A1S2YCG0|A0A1S2YCG0_CICAR	60S ribosomal protein L10	Cicer arietinum	47.43	3333600	3440100	1133800	2865800	1811800	815830	2	2
251	tr|A0A1S2XK26|A0A1S2XK26_CICAR	60S ribosomal protein L10-like	Cicer arietinum	47.43	3333600	3440100	1133800	2865800	1811800	815830	2	2
251	tr|K7XKP4|K7XKP4_SOLTU	60S ribosomal protein L10	Solanum tuberosum	47.43	3333600	3440100	1133800	2865800	1811800	815830	2	2
251	tr|A0A1S2YZ76|A0A1S2YZ76_CICAR	60S ribosomal protein L10-like	Cicer arietinum	47.43	3333600	3440100	1133800	2865800	1811800	815830	2	2
252	tr|A0A1S2XD52|A0A1S2XD52_CICAR	Ribosomal protein	Cicer arietinum	64.4	155180	158180	381370	68913	478720	208380	4	4
252	tr|A0A1S2YG95|A0A1S2YG95_CICAR	Ribosomal protein	Cicer arietinum	64.4	155180	158180	381370	68913	478720	208380	4	4
252	tr|A0A1S2Y758|A0A1S2Y758_CICAR	Ribosomal protein	Cicer arietinum	64.4	155180	158180	307620	68913	478720	208380	3	3
253	tr|A0A1S2YR52|A0A1S2YR52_CICAR	60S ribosomal protein L36	Cicer arietinum	69.14	313300	308230	129160	203000	101200		3	3
254	tr|A0A1S2XZ34|A0A1S2XZ34_CICAR	Protein disulfide-isomerase	Cicer arietinum	108.51	802350	997210	1020200	413200			6	6
255	tr|A0A1S2YP92|A0A1S2YP92_CICAR	Xylose isomerase	Cicer arietinum	57.32	137130	180220	457630	99168	197120	279040	3	3
256	tr|A0A1S2YX55|A0A1S2YX55_CICAR	heat shock 70 kDa protein 8	Cicer arietinum	120.23			1145800	43157	341050	144490	5	5
257	tr|A0A1S2YXI1|A0A1S2YXI1_CICAR	UDP-glucose 4-epimerase	Cicer arietinum	111.11			951360		598190	468970	3	3
258	tr|A0A1S2Y867|A0A1S2Y867_CICAR	thioredoxin H-type-like	Cicer arietinum	73.22	643850	1592300	1228500	1049000	788110	467930	5	5
258	tr|A0A1S2Y4I2|A0A1S2Y4I2_CICAR	thioredoxin H-type 1-like	Cicer arietinum	73.22	590740	1268800	1209900	1049000	788110	467930	3	3
260	tr|A0A3Q7Y388|A0A3Q7Y388_CICAR	60S ribosomal protein L27a-2	Cicer arietinum	65.84	675060	958010	432270	697630	510970	360860	3	3
260	tr|A0A1S2YTY9|A0A1S2YTY9_CICAR	60S ribosomal protein L27a-2-like	Cicer arietinum	65.84	675060	958010	432270	697630	510970	360860	3	3
260	tr|A0A1S2YAC3|A0A1S2YAC3_CICAR	60S ribosomal protein L27a-3	Cicer arietinum	65.84	675060	958010	432270	697630	510970	360860	3	3
261	tr|A0A1S2YA02|A0A1S2YA02_CICAR	Proteasome subunit beta	Cicer arietinum	79.28	187770	235260	19649	96128	107460	38071	3	3
262	tr|A0A3Q7YF72|A0A3Q7YF72_CICAR	Proteasome subunit beta	Cicer arietinum	70.39	65443	85585	70418	57892	24401		3	3
263	tr|A0A1S2YWX8|A0A1S2YWX8_CICAR	Dirigent protein	Cicer arietinum	92.44	439970	602060		298960	178160	54124	3	3
264	tr|A0A1S2XVG8|A0A1S2XVG8_CICAR	60S ribosomal protein L21-1-like	Cicer arietinum	77.31	571000	388000	430540	116000	162970	69226	2	2
265	tr|A0A1S2XM27|A0A1S2XM27_CICAR	alpha-xylosidase 1-like	Cicer arietinum	80.53	470590	942830		382440	203740	70649	3	3
266	tr|A0A1S2Z469|A0A1S2Z469_CICAR	mitochondrial outer membrane protein porin of 36 kDa	Cicer arietinum	89.55	0	3646600	2062600	2487900	473190	736310	7	5
267	tr|A0A1S2YRA1|A0A1S2YRA1_CICAR	chaperone protein ClpB1	Cicer arietinum	83.14	80642	166120	966840	4253.6	388020	305250	9	9
267	tr|Q39889|Q39889_SOYBN	Heat shock protein	Glycine max	83.14	80642	166120	860150	36133	259090	273990	7	7
268	tr|A0A1S2YQR3|A0A1S2YQR3_CICAR	Sucrose-phosphate synthase	Cicer arietinum	89			125190	814230	307480	281230	6	6
270	tr|A0A1S2XJJ5|A0A1S2XJJ5_CICAR	Pyruvate kinase	Cicer arietinum	84.54	2904700		1383300		900790	346550	6	6
271	tr|A0A1S2Y0W2|A0A1S2Y0W2_CICAR	late embryogenesis abundant protein At3g53040-like	Cicer arietinum	70.66	341360	254300	74741	28049			5	5
272	tr|A0A1S2XJ89|A0A1S2XJ89_CICAR	protein DJ-1 homolog B	Cicer arietinum	74.91	18926		1225900	59099	94564	158520	5	5
273	tr|A0A1S3E3B9|A0A1S3E3B9_CICAR	60S ribosomal protein L28-2-like	Cicer arietinum	83.4	345340	245050		207890	61221		5	5
274	tr|A0A3Q7XUP3|A0A3Q7XUP3_CICAR	SNF1-related protein kinase regulatory subunit gamma-1-like isoform X1	Cicer arietinum	90.46			2551500		772670	2291000	7	7
274	tr|A0A1S2XIV0|A0A1S2XIV0_CICAR	SNF1-related protein kinase regulatory subunit gamma-1-like isoform X2	Cicer arietinum	90.46			2551500		772670	2291000	7	7
275	tr|A0A1S2Y8C8|A0A1S2Y8C8_CICAR	26S proteasome regulatory subunit 10B homolog A	Cicer arietinum	87.14		0	5982.3		304290		5	4
275	tr|A0A1S2Y7X7|A0A1S2Y7X7_CICAR	26S proteasome regulatory subunit S10B homolog B-like	Cicer arietinum	87.14			5982.3		304290		4	3
276	tr|A0A1S3E865|A0A1S3E865_CICAR	ras-related protein RHN1 isoform X2	Cicer arietinum	63.39	98112	117430	24650	76302	43361	20140	1	1
276	tr|A0A1S2YD48|A0A1S2YD48_CICAR	ras-related protein RHN1 isoform X1	Cicer arietinum	63.39	98112	117430	24650	76302	43361	20140	1	1
277	tr|A0A1S2XF60|A0A1S2XF60_CICAR	universal stress protein PHOS32-like	Cicer arietinum	53.01	202590	239060			163220	113660	1	1
277	Q8VYN9|PHO32_ARATH	Universal stress protein PHOS32	Arabidopsis thaliana	53.01	202590	239060			163220	113660	1	1
277	tr|A0A1S2YU54|A0A1S2YU54_CICAR	universal stress protein PHOS32	Cicer arietinum	53.01	202590	239060			163220	113660	1	1
278	tr|A0A1S2YZP7|A0A1S2YZP7_CICAR	Aspartate--tRNA ligase	Cicer arietinum	76.8			542240	45276	476570	248090	4	4
279	tr|A0A1S2XIV3|A0A1S2XIV3_CICAR	ADP-ribosylation factor 1	Cicer arietinum	83.64	348050	463880	3309700	165800	518530	1731500	5	5
279	tr|A0A1S3DYE1|A0A1S3DYE1_CICAR	ADP-ribosylation factor	Cicer arietinum	83.64	348050	463880	3309700	165800	518530	1731500	5	5
279	tr|A0A1S2XYG3|A0A1S2XYG3_CICAR	ADP-ribosylation factor isoform X2	Cicer arietinum	83.64	348050	463880	3309700	165800	518530	1731500	5	5
279	tr|A0A1S2XV67|A0A1S2XV67_CICAR	ADP-ribosylation factor	Cicer arietinum	83.64	348050	463880	3309700	165800	518530	1731500	5	5
279	tr|A0A3Q7YF42|A0A3Q7YF42_CICAR	ADP-ribosylation factor isoform X1	Cicer arietinum	83.64	348050	463880	3309700	165800	518530	1731500	5	5
279	tr|A0A099NYT5|A0A099NYT5_PICKU	ADP-ribosylation factor	Pichia kudriavzevii	83.64	235090	294140	3309700	165800	518530	1731500	4	4
279	tr|M7XGC1|M7XGC1_RHOT1	ADP-ribosylation factor	Rhodosporidium toruloides (strain NP11)	83.64	348050	463880	366240	165800	518530		4	4
279	tr|A0A5C3FF32|A0A5C3FF32_PSEA2	Probable ADP-ribosylation factor	Pseudozyma antarctica	83.64	348050	463880	366240	165800	518530		4	4
279	P84077|ARF1_HUMAN	ADP-ribosylation factor 1	Homo sapiens	83.64	348050	463880	366240	165800	518530		4	4
279	tr|W3VQ51|W3VQ51_PSEA5	Adp-ribosylation factor	Pseudozyma aphidis (strain ATCC 32657 / CBS 517.83 / DSM 70725 / JCM 10318 / NBRC 10182 / NRRL Y-7954 / St-0401)	83.64	348050	463880	366240	165800	518530		4	4
279	tr|A0A0F7ST88|A0A0F7ST88_PHARH	Adp-ribosylation factor	Phaffia rhodozyma	83.64	348050	463880	366240	165800	518530		4	4
279	tr|M5E5Q4|M5E5Q4_MALS4	ADP-ribosylation factor	Malassezia sympodialis (strain ATCC 42132)	83.64	348050	463880	366240	165800	518530		4	4
279	P0CM17|ARF_CRYNB	ADP-ribosylation factor	Cryptococcus neoformans var. neoformans serotype D (strain B-3501A)	83.64	348050	463880	366240	165800	518530		4	4
279	tr|A0A5Q7YLL1|A0A5Q7YLL1_CANAR	ADP-ribosylation factor 1	Candida auris	83.64	235090	294140	366240	165800	518530		3	3
279	tr|C5MAF4|C5MAF4_CANTT	ADP-ribosylation factor	Candida tropicalis (strain ATCC MYA-3404 / T1)	83.64	235090	294140	366240	165800	518530		3	3
279	tr|A0A061AUV5|A0A061AUV5_CYBFA	CYFA0S03e00342g1_1	Cyberlindnera fabianii	83.64	235090	294140	366240	165800	518530		3	3
279	tr|A0A060T7Q4|A0A060T7Q4_BLAAD	ARAD1C29392p	Blastobotrys adeninivorans	83.64	235090	294140	366240	165800	518530		3	3
279	tr|A0A8H3TPZ7|A0A8H3TPZ7_9TREE	Uncharacterized protein	Naganishia liquefaciens	83.64	235090	294140	366240	165800	518530		3	3
279	tr|B9WE85|B9WE85_CANDC	ADP-ribosylation factor putative	Candida dubliniensis (strain CD36 / ATCC MYA-646 / CBS 7987 / NCPF 3949 / NRRL Y-17841)	83.64	235090	294140	366240	165800	518530		3	3
279	tr|A0A8H7ZI61|A0A8H7ZI61_9ASCO	ARF1	Candida metapsilosis	83.64	235090	294140	366240	165800	518530		3	3
280	tr|A0A1S2XMN1|A0A1S2XMN1_CICAR	Pyruvate dehydrogenase E1 component subunit beta	Cicer arietinum	77.37	0		280840		266230	63396	5	5
280	tr|A0A3Q7X2J4|A0A3Q7X2J4_CICAR	Pyruvate dehydrogenase E1 component subunit beta	Cicer arietinum	77.37	0		280840		266230	63396	5	5
281	tr|A0A1S2YVF3|A0A1S2YVF3_CICAR	17.4 kDa class III heat shock protein	Cicer arietinum	67.63	411710	1192400	713670	698540	106740	86084	3	3
282	tr|A0A3Q7X4C5|A0A3Q7X4C5_CICAR	uncharacterized protein I_027940-like isoform X2	Cicer arietinum	92.88	531720	900650	132160	329520		0	3	3
282	tr|A0A1S2XTU0|A0A1S2XTU0_CICAR	uncharacterized protein I_027940-like isoform X1	Cicer arietinum	92.88	531720	900650	132160	329520		0	3	3
284	tr|A0A1S2XQB1|A0A1S2XQB1_CICAR	seipin-1	Cicer arietinum	66.96	209030	244770	833910	347060	166950	134640	3	3
286	tr|A0A1S2XWS9|A0A1S2XWS9_CICAR	26S proteasome regulatory subunit 6A homolog	Cicer arietinum	82.61			367790				3	2
287	tr|A0A1S3E974|A0A1S3E974_CICAR	metal-nicotianamine transporter YSL3	Cicer arietinum	89.29	744310	1138800		205190			3	3
288	tr|A0A3Q7K7E0|A0A3Q7K7E0_CICAR	Glutaredoxin-dependent peroxiredoxin	Cicer arietinum	56.17	168810	208320	292780	227300	178540	76203	1	1
289	tr|A0A1S2XG39|A0A1S2XG39_CICAR	40S ribosomal protein S25	Cicer arietinum	43.88	169240	167560	46788	139620	23345		1	1
290	tr|A0A1S2Y8W1|A0A1S2Y8W1_CICAR	Clathrin heavy chain	Cicer arietinum	88.91	279090		1460400	83876	375660	403570	8	8
290	tr|A0A1S2XL88|A0A1S2XL88_CICAR	Clathrin heavy chain	Cicer arietinum	88.91	68176		1024100			403570	5	5
291	tr|A0A1S3EHJ7|A0A1S3EHJ7_CICAR	uncharacterized protein LOC101497922	Cicer arietinum	83.28	518510	1212400	57705	334200	50675		7	7
292	tr|A0A1S2XL47|A0A1S2XL47_CICAR	Ferritin	Cicer arietinum	77.52	422410	363340	112340	300000			3	2
293	tr|A0A1S2Y955|A0A1S2Y955_CICAR	uncharacterized protein At1g32220 chloroplastic	Cicer arietinum	72.86			629310	357730	155300	113210	2	2
294	tr|A0A1S2YE59|A0A1S2YE59_CICAR	Profilin	Cicer arietinum	66.63	700240	787880	374500	116140	130440	367690	2	2
294	tr|D3GC01|D3GC01_JATCU	Profilin	Jatropha curcas	66.63	516790	407940			130440	146970	1	1
294	tr|A0A1S2Z100|A0A1S2Z100_CICAR	Profilin	Cicer arietinum	66.63	516790	407940			130440	146970	1	1
294	tr|A0A1S2YF24|A0A1S2YF24_CICAR	Profilin	Cicer arietinum	66.63	516790	407940			130440	146970	1	1
294	Q38904|PRF4_ARATH	Profilin-4	Arabidopsis thaliana	66.63	516790	407940			130440	146970	1	1
295	tr|A0A1S2YEL8|A0A1S2YEL8_CICAR	guanine nucleotide-binding protein subunit beta-like protein	Cicer arietinum	82.42			782960	110470	1284500	377230	2	2
296	P13645|K1C10_HUMAN	Keratin type I cytoskeletal 10	Homo sapiens	59.42	0					0	3	2
298	tr|A0A1S2Z3N0|A0A1S2Z3N0_CICAR	lanC-like protein GCL2	Cicer arietinum	74.6			252140		108540		2	2
299	tr|A0A1S2YJG5|A0A1S2YJG5_CICAR	40S ribosomal protein S28-like	Cicer arietinum	55.76	267190	256400	74837	96373		38835	1	1
300	tr|A0A1S3E8Q9|A0A1S3E8Q9_CICAR	defensin-like protein 1	Cicer arietinum	48.33	275280	323860	386240	140130			1	1
301	tr|A0A1S2YM36|A0A1S2YM36_CICAR	heat shock 70 kDa protein 15-like	Cicer arietinum	94.85			905140		622200	556540	9	9
302	tr|A0A1S2X989|A0A1S2X989_CICAR	stromal 70 kDa heat shock-related protein chloroplastic	Cicer arietinum	56.64	19459	18199	39263	156920			7	5
303	tr|A0A1S3EIC8|A0A1S3EIC8_CICAR	eukaryotic peptide chain release factor GTP-binding subunit-like isoform X2	Cicer arietinum	76.91	46690	5997.8	61122	62323	556960	65893	5	5
303	tr|A0A1S3EFU4|A0A1S3EFU4_CICAR	eukaryotic peptide chain release factor GTP-binding subunit-like isoform X1	Cicer arietinum	76.91	46690	5997.8	61122	62323	556960	65893	5	5
303	tr|A0A3Q7XU71|A0A3Q7XU71_CICAR	eukaryotic peptide chain release factor GTP-binding subunit ERF3A isoform X2	Cicer arietinum	76.91	46690	0	61122	62323	385330	65893	3	3
303	tr|A0A3Q7YCR2|A0A3Q7YCR2_CICAR	eukaryotic peptide chain release factor GTP-binding subunit ERF3A isoform X1	Cicer arietinum	76.91	46690	0	61122	62323	385330	65893	3	3
307	tr|A0A1S2YRF2|A0A1S2YRF2_CICAR	Malate dehydrogenase	Cicer arietinum	77.13		769280			0		3	2
307	tr|A0A061BGY4|A0A061BGY4_RHOTO	Malate dehydrogenase	Rhodosporidium toruloides	77.13					0		2	1
307	tr|A0A0K3CNB4|A0A0K3CNB4_RHOTO	Malate dehydrogenase	Rhodosporidium toruloides	77.13					0		2	1
307	tr|M7WQ86|M7WQ86_RHOT1	Malate dehydrogenase	Rhodosporidium toruloides (strain NP11)	77.13					0		2	1
307	tr|A0A511KM57|A0A511KM57_RHOTO	Malate dehydrogenase	Rhodosporidium toruloides	77.13					0		2	1
307	tr|A0A2S9ZZA5|A0A2S9ZZA5_RHOTO	Malate dehydrogenase	Rhodosporidium toruloides	77.13					0		2	1
307	tr|R9P3U4|R9P3U4_PSEHS	Malate dehydrogenase	Pseudozyma hubeiensis (strain SY62)	77.13					0		2	1
307	tr|A0A0H5FTY5|A0A0H5FTY5_9BASI	Malate dehydrogenase	Leucosporidium scottii	77.13					0		2	1
309	tr|A0A1S2YUQ3|A0A1S2YUQ3_CICAR	Peptidylprolyl isomerase	Cicer arietinum	45.28	31992	76276	138930	38297		92429	2	2
310	tr|A0A1S2Z509|A0A1S2Z509_CICAR	uncharacterized protein LOC101489824	Cicer arietinum	48.95			168250		515240	330820	1	1
311	O66206|CH60_SERMA	Chaperonin GroEL (Fragment)	Serratia marcescens	62.2			109620		69028		2	1
311	O66204|CH60_SERFI	Chaperonin GroEL (Fragment)	Serratia ficaria	62.2			109620		69028		2	1
311	A7MMC0|CH60_CROS8	Chaperonin GroEL	Cronobacter sakazakii (strain ATCC BAA-894)	62.2			109620		69028		2	1
312	tr|A0A3Q7K746|A0A3Q7K746_CICAR	Eukaryotic translation initiation factor 3 subunit B	Cicer arietinum	47.77			222700		211180	129480	1	1
313	tr|A0A1S2YIN4|A0A1S2YIN4_CICAR	Acyl-[acyl-carrier-protein] desaturase	Cicer arietinum	56.84			114550		157090	105660	2	2
315	tr|A0A1S2Z294|A0A1S2Z294_CICAR	ADP/ATP translocase	Cicer arietinum	73.54	38806	20421	350990	102000	719050	183940	4	4
315	tr|A0A1S2YWC7|A0A1S2YWC7_CICAR	ADP/ATP translocase	Cicer arietinum	73.54	38806	20421	350990	102000	719050	183940	4	4
315	tr|F5HCP2|F5HCP2_CRYNB	ADP/ATP translocase	Cryptococcus neoformans var. neoformans serotype D (strain B-3501A)	73.54	38806	20421	350990	102000	719050	183940	4	4
315	tr|A0A5C3FH98|A0A5C3FH98_PSEA2	ADP/ATP translocase	Pseudozyma antarctica	73.54	38806	20421	350990	102000	719050	183940	4	4
315	tr|A0A1S2YJ61|A0A1S2YJ61_CICAR	ADP/ATP translocase	Cicer arietinum	73.54	38806	20421	350990	102000	719050	183940	4	4
315	tr|A0A8H3YHX5|A0A8H3YHX5_9TREE	ADP/ATP translocase	Naganishia liquefaciens	73.54	38806	20421	350990	102000	719050	183940	4	4
315	tr|F5HFP4|F5HFP4_CRYNB	ADP/ATP translocase	Cryptococcus neoformans var. neoformans serotype D (strain B-3501A)	73.54	38806	20421	350990	102000	719050	183940	4	4
315	tr|Q5K7W2|Q5K7W2_CRYNJ	ADP/ATP translocase	Cryptococcus neoformans var. neoformans serotype D (strain JEC21 / ATCC MYA-565)	73.54	38806	20421	350990	102000	719050	183940	4	4
315	tr|M9M4T4|M9M4T4_PSEA3	ADP/ATP translocase	Pseudozyma antarctica (strain T-34)	73.54	38806	20421	242220	102000	595810	153460	3	3
318	tr|A0A1S3DY34|A0A1S3DY34_CICAR	40S ribosomal protein S16-like isoform X2	Cicer arietinum	86.36					229650		4	1
318	tr|A0A1S2YDR2|A0A1S2YDR2_CICAR	40S ribosomal protein S16-like	Cicer arietinum	86.36					229650		4	1
318	tr|A0A1S3DXZ9|A0A1S3DXZ9_CICAR	40S ribosomal protein S16-like isoform X1	Cicer arietinum	86.36					229650		4	1
319	P94915|G3P_MYCAV	Glyceraldehyde-3-phosphate dehydrogenase	Mycobacterium avium	70.83	23513	50285	192410		141460	67789	3	2
319	A0A0H3MAB5|G3P_MYCBP	Glyceraldehyde-3-phosphate dehydrogenase	Mycobacterium bovis (strain BCG / Pasteur 1173P2)	70.83	23513	50285	192410		141460	67789	3	2
319	P64179|G3P_MYCBO	Glyceraldehyde-3-phosphate dehydrogenase	Mycobacterium bovis (strain ATCC BAA-935 / AF2122/97)	70.83	23513	50285	192410		141460	67789	3	2
319	P9WN83|G3P_MYCTU	Glyceraldehyde-3-phosphate dehydrogenase	Mycobacterium tuberculosis (strain ATCC 25618 / H37Rv)	70.83	23513	50285	192410		141460	67789	3	2
319	P9WN82|G3P_MYCTO	Glyceraldehyde-3-phosphate dehydrogenase	Mycobacterium tuberculosis (strain CDC 1551 / Oshkosh)	70.83	23513	50285	192410		141460	67789	3	2
320	tr|A0A1S2XHX9|A0A1S2XHX9_CICAR	Proteasome subunit alpha type	Cicer arietinum	75.59			136530	65637	244670	78190	4	4
321	tr|A0A1S2XAP4|A0A1S2XAP4_CICAR	actin-depolymerizing factor 2	Cicer arietinum	82.98	28256	64284	81713		317280	84316	3	3
322	tr|A0A1S2YT85|A0A1S2YT85_CICAR	Pectin acetylesterase	Cicer arietinum	78.74			891270		918460		3	3
323	tr|A0A1S2YG48|A0A1S2YG48_CICAR	probable ATP synthase 24 kDa subunit mitochondrial	Cicer arietinum	77.13	355550	622880		67523			3	3
324	tr|A0A1S2XKC9|A0A1S2XKC9_CICAR	cinnamoyl-CoA reductase 1-like	Cicer arietinum	43.36	168700	190460	240250	122790	138120	48646	3	3
327	tr|A0A1S2YHU7|A0A1S2YHU7_CICAR	uncharacterized protein LOC101498091	Cicer arietinum	61.67	198580	261150		117570			2	2
328	O65743|RL24_CICAR	60S ribosomal protein L24	Cicer arietinum	43.67	792140	693550	217430	527800			1	1
328	tr|A0A1S2X8A8|A0A1S2X8A8_CICAR	60S ribosomal protein L24	Cicer arietinum	43.67	792140	693550	217430	527800			1	1
328	P38666|RL242_ARATH	60S ribosomal protein L24-2	Arabidopsis thaliana	43.67	792140	693550	217430	527800			1	1
328	tr|A0A1S2Y357|A0A1S2Y357_CICAR	60S ribosomal protein L24-like	Cicer arietinum	43.67	792140	693550	217430	527800			1	1
328	tr|K7VPA4|K7VPA4_SOLTU	Ribosomal protein L24	Solanum tuberosum	43.67	792140	693550	217430	527800			1	1
328	Q42347|RL241_ARATH	60S ribosomal protein L24-1	Arabidopsis thaliana	43.67	792140	693550	217430	527800			1	1
329	tr|A0A1S2YRT6|A0A1S2YRT6_CICAR	40S ribosomal protein S30	Cicer arietinum	47.41	211610	95980	42210		39837	36720	1	1
330	tr|A0A1S2XSN9|A0A1S2XSN9_CICAR	40S ribosomal protein S23-2-like	Cicer arietinum	43.36	1069900	1325800		506950			1	1
330	tr|A0A1S2XUN8|A0A1S2XUN8_CICAR	40S ribosomal protein S23-like	Cicer arietinum	43.36	1069900	1325800		506950			1	1
330	tr|A0A1S2Y2K1|A0A1S2Y2K1_CICAR	40S ribosomal protein S23	Cicer arietinum	43.36	1069900	1325800		506950			1	1
330	tr|G3B4T6|G3B4T6_CANTC	40S ribosomal protein S23	Candida tenuis (strain ATCC 10573 / BCRC 21748 / CBS 615 / JCM 9827 / NBRC 10315 / NRRL Y-1498 / VKM Y-70)	43.36	1069900	1325800		506950			1	1
331	tr|A0A1S2XRB2|A0A1S2XRB2_CICAR	Proteasome subunit beta	Cicer arietinum	79.95			298760		148370	26638	2	2
332	tr|A0A1S2YGV5|A0A1S2YGV5_CICAR	60S ribosomal protein L32-1	Cicer arietinum	47.87	29950				137180	63787	1	1
332	tr|A0A1S2XR18|A0A1S2XR18_CICAR	60S ribosomal protein L32-1-like	Cicer arietinum	47.87	29950				137180	63787	1	1
332	tr|A0A1S2XHT3|A0A1S2XHT3_CICAR	60S ribosomal protein L32-1	Cicer arietinum	47.87	29950				137180	63787	1	1
335	tr|A0A1S2XR23|A0A1S2XR23_CICAR	probable mitochondrial-processing peptidase subunit beta mitochondrial	Cicer arietinum	76.54	219830	442040	24794		118620	196750	5	5
337	tr|A0A1S2Y6J6|A0A1S2Y6J6_CICAR	ATP-dependent 6-phosphofructokinase	Cicer arietinum	46.11			446100		153380	234270	4	4
337	tr|A0A1S3E3Y4|A0A1S3E3Y4_CICAR	ATP-dependent 6-phosphofructokinase 4 chloroplastic isoform X4	Cicer arietinum	46.11			80592		153380	101480	1	1
337	tr|A0A3Q7X895|A0A3Q7X895_CICAR	ATP-dependent 6-phosphofructokinase 4 chloroplastic isoform X3	Cicer arietinum	46.11			80592		153380	101480	1	1
337	tr|A0A1S2XXN9|A0A1S2XXN9_CICAR	ATP-dependent 6-phosphofructokinase	Cicer arietinum	46.11			80592		153380	101480	1	1
337	tr|A0A1S2XXI4|A0A1S2XXI4_CICAR	ATP-dependent 6-phosphofructokinase 4 chloroplastic isoform X2	Cicer arietinum	46.11			80592		153380	101480	1	1
338	tr|A0A1S2Y1B4|A0A1S2Y1B4_CICAR	Vacuolar proton pump subunit B	Cicer arietinum	48.34	110320	148840	582340		37806		4	4
338	tr|A0A1S2XQE2|A0A1S2XQE2_CICAR	Vacuolar proton pump subunit B	Cicer arietinum	48.34	110320	148840	582340		37806		4	4
338	tr|A0A1S2Y032|A0A1S2Y032_CICAR	Vacuolar proton pump subunit B	Cicer arietinum	48.34	110320	148840	582340		37806		4	4
338	tr|A0ZSE5|A0ZSE5_ZOSMR	Vacuolar proton pump subunit B	Zostera marina	48.34	110320	148840	582340		37806		4	4
338	tr|A0A0E9NM83|A0A0E9NM83_SAICN	V-type proton ATPase subunit B	Saitoella complicata (strain BCRC 22490 / CBS 7301 / JCM 7358 / NBRC 10748 / NRRL Y-17804)	48.34	110320	148840	230480	38080			3	3
338	tr|W3VMQ1|W3VMQ1_PSEA5	Glycerol-3-phosphate dehydrogenase	Pseudozyma aphidis (strain ATCC 32657 / CBS 517.83 / DSM 70725 / JCM 10318 / NBRC 10182 / NRRL Y-7954 / St-0401)	48.34	110320	148840	230480				2	2
338	tr|M9MFY3|M9MFY3_PSEA3	Glycerol-3-phosphate dehydrogenase	Pseudozyma antarctica (strain T-34)	48.34	110320	148840	230480				2	2
338	tr|A0A5C3FI26|A0A5C3FI26_PSEA2	Vacuolar proton pump subunit B	Pseudozyma antarctica	48.34	110320	148840	230480				2	2
338	tr|R9P4L7|R9P4L7_PSEHS	Vacuolar proton pump subunit B	Pseudozyma hubeiensis (strain SY62)	48.34	110320	148840	230480				2	2
338	tr|V5ER47|V5ER47_KALBG	Vacuolar proton pump subunit B	Kalmanozyma brasiliensis (strain GHG001)	48.34	110320	148840	230480				2	2
338	tr|K1VHP0|K1VHP0_TRIAC	Vacuolar proton pump subunit B	Trichosporon asahii var. asahii (strain CBS 8904)	48.34	110320	148840	112250				1	1
338	tr|J4U5P0|J4U5P0_TRIAS	Vacuolar proton pump subunit B	Trichosporon asahii var. asahii (strain ATCC 90039 / CBS 2479 / JCM 2466 / KCTC 7840 / NBRC 103889/ NCYC 2677 / UAMH 7654)	48.34	110320	148840	112250				1	1
338	tr|A0A0K3CQA4|A0A0K3CQA4_RHOTO	Vacuolar proton pump subunit B	Rhodosporidium toruloides	48.34	110320	148840	112250				1	1
338	tr|A0A511KLX7|A0A511KLX7_RHOTO	Vacuolar proton pump subunit B	Rhodosporidium toruloides	48.34	110320	148840	112250				1	1
338	tr|A0A061BL90|A0A061BL90_RHOTO	Vacuolar proton pump subunit B	Rhodosporidium toruloides	48.34	110320	148840	112250				1	1
338	tr|A0A2S9ZX33|A0A2S9ZX33_RHOTO	Vacuolar proton pump subunit B	Rhodosporidium toruloides	48.34	110320	148840	112250				1	1
338	tr|Q5KBW0|Q5KBW0_CRYNJ	Vacuolar proton pump subunit B	Cryptococcus neoformans var. neoformans serotype D (strain JEC21 / ATCC MYA-565)	48.34	110320	148840	112250				1	1
338	tr|F5HAS0|F5HAS0_CRYNB	Vacuolar proton pump subunit B	Cryptococcus neoformans var. neoformans serotype D (strain B-3501A)	48.34	110320	148840	112250				1	1
338	tr|M7X730|M7X730_RHOT1	Vacuolar proton pump subunit B	Rhodosporidium toruloides (strain NP11)	48.34	110320	148840	112250				1	1
338	tr|A0A0J0XN23|A0A0J0XN23_9TREE	Vacuolar proton pump subunit B	Cutaneotrichosporon oleaginosum	48.34	110320	148840	112250				1	1
338	tr|A0A0P9EI62|A0A0P9EI62_RHOGW	Vacuolar proton pump subunit B	Rhodotorula graminis (strain WP1)	48.34	110320	148840	112250				1	1
338	tr|A0A8H3YHF1|A0A8H3YHF1_9TREE	Vacuolar proton pump subunit B	Naganishia liquefaciens	48.34	110320	148840	112250				1	1
339	tr|A0A1S2XYQ5|A0A1S2XYQ5_CICAR	Phosphoglucomutase (alpha-D-glucose-1 6-bisphosphate-dependent)	Cicer arietinum	43.52		581800	306780	76560	205110	53335	4	3
341	tr|A0A1S2Y169|A0A1S2Y169_CICAR	Coatomer subunit delta	Cicer arietinum	80.43	41704				134100	57781	2	2
342	tr|A0A0X9LEN0|A0A0X9LEN0_CICAR	Glutathione transferase	Cicer arietinum	64.88			850840		458870	41951	5	5
345	Q73ES0|CH10_BACC1	Co-chaperonin GroES	Bacillus cereus (strain ATCC 10987 / NRS 248)	88.59				22046	156390	668470	4	4
345	A7GKF9|CH10_BACCN	Co-chaperonin GroES	Bacillus cytotoxicus (strain DSM 22905 / CIP 110041 / 391-98 / NVH 391-98)	88.59				22046	156390	668470	4	4
345	Q63GV8|CH10_BACCZ	Co-chaperonin GroES	Bacillus cereus (strain ZK / E33L)	88.59				22046	156390	668470	4	4
345	C1EUB0|CH10_BACC3	Co-chaperonin GroES	Bacillus cereus (strain 03BB102)	88.59				22046	156390	668470	4	4
345	Q81VE2|CH10_BACAN	Co-chaperonin GroES	Bacillus anthracis	88.59				22046	156390	668470	4	4
345	B7JM59|CH10_BACC0	Co-chaperonin GroES	Bacillus cereus (strain AH820)	88.59				22046	156390	668470	4	4
345	C3L506|CH10_BACAC	Co-chaperonin GroES	Bacillus anthracis (strain CDC 684 / NRRL 3495)	88.59				22046	156390	668470	4	4
345	C3PAV0|CH10_BACAA	Co-chaperonin GroES	Bacillus anthracis (strain A0248)	88.59				22046	156390	668470	4	4
345	B9J1H1|CH10_BACCQ	Co-chaperonin GroES	Bacillus cereus (strain Q1)	88.59				22046	156390	668470	4	4
345	B7HS04|CH10_BACC7	Co-chaperonin GroES	Bacillus cereus (strain AH187)	88.59				22046	156390	668470	4	4
345	Q6HPC8|CH10_BACHK	Co-chaperonin GroES	Bacillus thuringiensis subsp. konkukian (strain 97-27)	88.59				22046	156390	668470	4	4
345	Q814B1|CH10_BACCR	Co-chaperonin GroES	Bacillus cereus (strain ATCC 14579 / DSM 31 / CCUG 7414 / JCM 2152 / NBRC 15305 / NCIMB 9373 / NCTC 2599 / NRRL B-3711)	88.59				22046	156390	625150	3	3
345	B7H4Q6|CH10_BACC4	Co-chaperonin GroES	Bacillus cereus (strain B4264)	88.59				22046	156390	625150	3	3
345	B7IUS9|CH10_BACC2	Co-chaperonin GroES	Bacillus cereus (strain G9842)	88.59				22046	156390	625150	3	3
346	tr|A0A1S2YQ09|A0A1S2YQ09_CICAR	galactokinase	Cicer arietinum	54.72			548690		0	237890	1	1
347	tr|A0A1S2XUE6|A0A1S2XUE6_CICAR	40S ribosomal protein S24	Cicer arietinum	52.58	545230	517330	291240	980200			1	1
349	tr|E7BSD7|E7BSD7_CICAR	LEA 4 protein	Cicer arietinum	53.67	71375	106020		0			2	2
354	tr|A0A1S2XJZ3|A0A1S2XJZ3_CICAR	outer plastidial membrane protein porin-like	Cicer arietinum	56	3421100						4	1
355	tr|A0A1S3E861|A0A1S3E861_CICAR	UDP-glucuronate decarboxylase	Cicer arietinum	45.37		147030	633590	52891	165000	27218	3	3
355	tr|A0A1S2XC43|A0A1S2XC43_CICAR	UDP-glucuronate decarboxylase	Cicer arietinum	45.37		147030	633590	52891	165000	27218	3	3
355	tr|Q9SMJ5|Q9SMJ5_CICAR	UDP-glucuronate decarboxylase	Cicer arietinum	45.37		147030	559790		165000		2	2
355	tr|A0A1S3EBI9|A0A1S3EBI9_CICAR	UDP-glucuronate decarboxylase	Cicer arietinum	45.37		147030	559790		165000		2	2
359	tr|A0A1S2XZX4|A0A1S2XZX4_CICAR	Proteasome subunit alpha type	Cicer arietinum	57.44			234850		2226000		2	2
361	tr|A0A1S3DZI5|A0A1S3DZI5_CICAR	probable aldo-keto reductase 2	Cicer arietinum	46.28			206310		234610		1	1
361	tr|A0A1S2Y0R8|A0A1S2Y0R8_CICAR	perakine reductase-like	Cicer arietinum	46.28			206310		234610		1	1
361	tr|A0A1S2XNH6|A0A1S2XNH6_CICAR	probable aldo-keto reductase 2	Cicer arietinum	46.28			206310		234610		1	1
362	tr|A0A1S2Z0C0|A0A1S2Z0C0_CICAR	Glutamine synthetase	Cicer arietinum	47.34			122030		52706	71640	1	1
365	tr|A0A1S2XZV0|A0A1S2XZV0_CICAR	Glutamine--tRNA ligase	Cicer arietinum	49.29			0		59100		1	1
366	tr|A0A1S2XYB8|A0A1S2XYB8_CICAR	40S ribosomal protein S18-like	Cicer arietinum	45.31		50041	0		42190		2	2
367	tr|A0A1S2YNE3|A0A1S2YNE3_CICAR	glycine-rich RNA-binding abscisic acid-inducible protein-like	Cicer arietinum	49.36				552190		195370	2	1
368	tr|A0A1S2YEN0|A0A1S2YEN0_CICAR	26S proteasome non-ATPase regulatory subunit 1 homolog	Cicer arietinum	64.23			94088				1	1
379	tr|A0A3Q7YCM4|A0A3Q7YCM4_CICAR	Phosphoenolpyruvate carboxylase	Cicer arietinum	44.38					144750	213010	2	2
379	tr|A0A1S2Z6T0|A0A1S2Z6T0_CICAR	Phosphoenolpyruvate carboxylase	Cicer arietinum	44.38					177430		2	2
380	tr|A0A1S2Z3S2|A0A1S2Z3S2_CICAR	BAG family molecular chaperone regulator 7	Cicer arietinum	52.84		13966	186810				2	2
386	tr|A0A1S3E9H7|A0A1S3E9H7_CICAR	glutathione S-transferase DHAR3 chloroplastic isoform X1	Cicer arietinum	46.81		22832	107150				4	3
386	tr|U5NFI7|U5NFI7_CICAR	Dehydroascorbate reductase	Cicer arietinum	46.81		22832	107150				4	3
386	tr|A0A1S3E887|A0A1S3E887_CICAR	glutathione S-transferase DHAR3 chloroplastic isoform X2	Cicer arietinum	46.81		22832	107150				4	3
395	tr|Q758V0|Q758V0_ASHGO	AEL266Wp	Ashbya gossypii (strain ATCC 10895 / CBS 109.51 / FGSC 9923 / NRRL Y-1056)	48.89						255100	1	1
395	tr|R9XI05|R9XI05_ASHAC	AaceriAEL266Wp	Ashbya aceri	48.89						255100	1	1
396	tr|A0A1S2Z3T1|A0A1S2Z3T1_CICAR	Non-specific lipid-transfer protein	Cicer arietinum	57.85			30079		25936		2	2
399	tr|A0A1S3E738|A0A1S3E738_CICAR	iridoid synthase CYC2-like	Cicer arietinum	43.16			78028				1	1
399	tr|A0A1S3E894|A0A1S3E894_CICAR	3-oxo-Delta(4 5)-steroid 5-beta-reductase-like	Cicer arietinum	43.16			78028				1	1

## Sheet: Lentil
Protein Group	Accession	Description	Species	-10lgP	Area VSL1	Area VSL2	Area VSL3	Area VSL4	Area VSL5	Area VSL6	#Peptides	#Unique
1	tr|Q84UI1|Q84UI1_LENCU	Allergen Len c 1.0101 (Fragment)	Lens culinaris	422.99	867810000	1520100000	497810000	703960000	447120000	418460000	217	60
2	tr|Q84UI0|Q84UI0_LENCU	Allergen Len c 1.0102 (Fragment)	Lens culinaris	411.32	240650000	418550000	217270000	264850000	202620000	223170000	185	38
3	P13918|VCLC_PEA	Vicilin	Pisum sativum	383.67	829980000	992940000	611440000	881620000	571540000	695110000	164	88
4	tr|Q9M3X8|Q9M3X8_LENCU	Convicilin (Fragment)	Lens culinaris	368.44	983090000	1471900000	1268900000	1720800000	1129400000	1314000000	148	136
5	tr|Q40117|Q40117_LENCU	Vicilin type C (Fragment)	Lens culinaris	155.15	118650000	106920000	185260000	267710000	155170000	216600000	14	12
6	Q93WH6|LEC_LENCC	Lectin	Lens culinaris subsp. culinaris	196.65	58753000	96222000	55558000	84771000	43444000	53973000	33	33
6	Q93X49|LEC_LENCO	Lectin	Lens culinaris subsp. orientalis	196.65	58753000	96222000	55558000	84771000	43353000	53973000	32	32
6	P02870|LEC_LENCU	Lectin	Lens culinaris	196.65	58753000	96222000	55558000	82105000	42750000	53111000	32	32
6	tr|A0A173G7D5|A0A173G7D5_LENCC	Lectin	Lens culinaris subsp. culinaris	196.65	58753000	96222000	52092000	80956000	40062000	52673000	30	30
6	Q8VXF2|LEC_LENCT	Lectin	Lens culinaris subsp. tomentosus	196.65	58753000	96222000	52092000	80956000	39970000	52673000	29	29
7	P22953|HS701_ARATH	Heat shock 70 kDa protein 1	Arabidopsis thaliana	196.55	389640	63213	2846300	3624800	3057000	5807800	16	8
9	tr|A0A3G1VTJ5|A0A3G1VTJ5_LENCU	Elongation factor 1-alpha	Lens culinaris	196.83	15090000	22238000	17107000	31798000	12582000	24310000	23	23
10	tr|K7WNY2|K7WNY2_SOLTU	Glyceraldehyde-3-phosphate dehydrogenase	Solanum tuberosum	192.5	10327000	17907000	12231000	16004000	6986400	7964900	15	8
11	tr|M7WQZ1|M7WQZ1_RHOT1	Heat shock 70kDa protein 1/8	Rhodosporidium toruloides (strain NP11)	177.49			202520				10	1
12	tr|A0A835YJ82|A0A835YJ82_9CHLO	Histone H4	Edaphochlamys debaryana	156.61	7285800	6728800	8601800	11934000	8557500	10401000	7	7
13	tr|A0A099NXV2|A0A099NXV2_PICKU	Uncharacterized protein	Pichia kudriavzevii	166.97			4542600		13443	5617700	10	1
13	tr|A0A1Z8JT01|A0A1Z8JT01_PICKU	Heat shock protein SSA2	Pichia kudriavzevii	166.97			4542600		13443	5617700	10	1
15	tr|Q55VL6|Q55VL6_CRYNB	Uncharacterized protein	Cryptococcus neoformans var. neoformans serotype D (strain B-3501A)	155.08			486860				10	1
16	P27481|LOXB_PHAVU	Linoleate 9S-lipoxygenase (Fragment)	Phaseolus vulgaris	138.62	1470000	1374000	7428400	10315000	3806500	7078900	7	6
17	tr|A0A650DS12|A0A650DS12_LENER	Phosphoglycerate kinase (Fragment)	Lens ervoides	128.47	2870600	4494100	3744700	5375800	2968700	4031700	4	4
17	tr|A0A650DSI7|A0A650DSI7_9FABA	Phosphoglycerate kinase (Fragment)	Lens lamottei	128.47	2870600	4494100	3744700	5375800	2968700	4031700	4	4
17	tr|A0A650DS79|A0A650DS79_LENCU	Phosphoglycerate kinase (Fragment)	Lens culinaris subsp. odemensis	128.47	2870600	4494100	3744700	5375800	2968700	4031700	4	4
17	tr|A0A650DSK7|A0A650DSK7_9FABA	Phosphoglycerate kinase (Fragment)	Lens nigricans	128.47	2870600	4494100	3744700	5375800	2968700	4031700	4	4
17	tr|A0A650DSH2|A0A650DSH2_LENCT	Phosphoglycerate kinase (Fragment)	Lens culinaris subsp. tomentosus	128.47	2870600	4494100	3744700	5375800	2968700	4031700	4	4
17	tr|A0A650DSF1|A0A650DSF1_LENCO	Phosphoglycerate kinase (Fragment)	Lens culinaris subsp. orientalis	128.47	2870600	4494100	3744700	5375800	2968700	4031700	4	4
17	tr|A0A650DRR7|A0A650DRR7_LENCC	Phosphoglycerate kinase (Fragment)	Lens culinaris subsp. culinaris	128.47	2870600	4494100	3744700	5375800	2968700	4031700	4	4
18	P16394|HSP70_BRELC	Heat shock 70 kDa protein	Bremia lactucae	155.85			431820	80600		383920	5	1
19	Q9LKG7|UGPA_ASTPN	UTP--glucose-1-phosphate uridylyltransferase	Astragalus penduliflorus	153.5	1453200	2413800	2799800	3718100	1702500	2744100	11	11
22	tr|K7VKA6|K7VKA6_SOLTU	17.6 kD class I small heat shock protein	Solanum tuberosum	126.51	10438000	15432000	8555300	9050500	2608500	4592900	10	8
24	tr|D0EYG8|D0EYG8_LENCU	Glucose-1-phosphate adenylyltransferase	Lens culinaris	129.63	593900	663540	2158800	2725800	988700	2282300	12	12
25	Q8W171|CYP1_SOYBN	Peptidyl-prolyl cis-trans isomerase 1	Glycine max	71.18	603370	1178900	3436700	4318100	1313200	4150500	3	3
26	A2SZW8|REHY_MAIZE	1-Cys peroxiredoxin PER1	Zea mays	83.47	7923300	7698200	4770700	7420400	4028400	4380200	6	6
28	tr|H2Z065|H2Z065_CIOSA	78 kDa glucose-regulated protein	Ciona savignyi	94.98	2148600	167400	256320	381700	64738	286480	4	2
29	tr|A0A0F7SUV9|A0A0F7SUV9_PHARH	Histone H2A	Phaffia rhodozyma	46.6	9694000	27263000	20140000	16691000	9274000	12187000	2	2
29	tr|A0A0F7SM42|A0A0F7SM42_PHARH	Histone H2A	Phaffia rhodozyma	46.6	9694000	27263000	20140000	16691000	9274000	12187000	2	2
29	tr|A0A0F7SGU4|A0A0F7SGU4_PHARH	Histone H2A	Phaffia rhodozyma	46.6	9694000	27263000	20140000	16691000	9274000	12187000	2	2
29	tr|A0A8H3TP00|A0A8H3TP00_9TREE	Histone H2A	Naganishia liquefaciens	46.6	2518500	2272900	2261300	3070000	1661900	1964000	2	2
29	P02264|H2A_ONCMY	Histone H2A	Oncorhynchus mykiss	46.6	2518500	2196400	2261300	3012000	1661900	1892100	2	2
29	tr|V5EWU2|V5EWU2_KALBG	Histone H2A	Kalmanozyma brasiliensis (strain GHG001)	46.6	2518500	2205400	2261300	3012000	1661900	1880100	2	2
29	tr|M9LZI8|M9LZI8_PSEA3	Histone H2A	Pseudozyma antarctica (strain T-34)	46.6	2518500	2196400	2261300	3012000	1661900	1880100	2	2
29	tr|M5E9U5|M5E9U5_MALS4	Histone H2A	Malassezia sympodialis (strain ATCC 42132)	46.6	2518500	2196400	2261300	3012000	1661900	1880100	2	2
29	P0CN98|H2A_CRYNJ	Histone H2A	Cryptococcus neoformans var. neoformans serotype D (strain JEC21 / ATCC MYA-565)	46.6	2518500	2196400	2261300	3012000	1661900	1880100	2	1
29	P0CN99|H2A_CRYNB	Histone H2A	Cryptococcus neoformans var. neoformans serotype D (strain B-3501A)	46.6	2518500	2196400	2261300	3012000	1661900	1880100	2	1
29	tr|A0A0J0XJD6|A0A0J0XJD6_9TREE	Histone H2A	Cutaneotrichosporon oleaginosum	46.6	2518500	2196400	2261300	3012000	1661900	1880100	2	1
29	tr|A0A0J0XVS1|A0A0J0XVS1_9TREE	Histone H2A	Cutaneotrichosporon oleaginosum	46.6	2518500	2196400	2261300	3012000	1661900	1880100	2	1
29	tr|J5TNA7|J5TNA7_TRIAS	Histone H2A	Trichosporon asahii var. asahii (strain ATCC 90039 / CBS 2479 / JCM 2466 / KCTC 7840 / NBRC 103889/ NCYC 2677 / UAMH 7654)	46.6	2518500	2196400	2261300	3012000	1661900	1880100	2	1
29	tr|K1VQ33|K1VQ33_TRIAC	Histone H2A	Trichosporon asahii var. asahii (strain CBS 8904)	46.6	2518500	2196400	2261300	3012000	1661900	1880100	2	1
29	Q4PEF9|H2A_USTMA	Histone H2A	Ustilago maydis (strain 521 / FGSC 9021)	46.6	2518500	2196400	2261300	3012000	1661900	1880100	1	1
29	tr|A0A194S7P0|A0A194S7P0_RHOGW	Histone H2A	Rhodotorula graminis (strain WP1)	46.6	2518500	2196400	2261300	3012000	1661900	1880100	1	1
29	P84056|H2A_RHYAM	Histone H2A	Rhynchosciara americana	46.6	2518500	2196400	2261300	3012000	1661900	1880100	2	1
29	tr|R9P5C6|R9P5C6_PSEHS	Histone H2A	Pseudozyma hubeiensis (strain SY62)	46.6	2518500	2196400	2261300	3012000	1661900	1880100	1	1
29	tr|A0A5C3FH76|A0A5C3FH76_PSEA2	Histone H2A	Pseudozyma antarctica	46.6	2518500	2196400	2261300	3012000	1661900	1880100	1	1
29	Q4PHE4|H2AZ_USTMA	Histone H2A.Z	Ustilago maydis (strain 521 / FGSC 9021)	46.6	2518500	2196400	2261300	3012000	1661900	1880100	1	1
29	tr|A0A061B9S1|A0A061B9S1_RHOTO	Histone H2A	Rhodosporidium toruloides	46.6	2518500	2196400	2261300	3012000	1661900	1880100	1	1
29	tr|A0A0K3CFH9|A0A0K3CFH9_RHOTO	Histone H2A	Rhodosporidium toruloides	46.6	2518500	2196400	2261300	3012000	1661900	1880100	1	1
29	tr|G0SZA2|G0SZA2_RHOT2	Histone H2A	Rhodosporidium toruloides (strain ATCC 204091 / IIP 30 / MTCC 1151)	46.6	2518500	2196400	2261300	3012000	1661900	1880100	1	1
29	C0HJQ3|H2A_ACIGU	Histone H2A (Fragment)	Acipenser gueldenstaedtii	46.6	2518500	2196400	2261300	3012000	1661900	1880100	1	1
29	tr|J6F0U6|J6F0U6_TRIAS	Histone H2A	Trichosporon asahii var. asahii (strain ATCC 90039 / CBS 2479 / JCM 2466 / KCTC 7840 / NBRC 103889/ NCYC 2677 / UAMH 7654)	46.6	2518500	2196400	2261300	3012000	1661900	1880100	1	1
29	tr|A0A0J0XKL2|A0A0J0XKL2_9TREE	Histone H2A	Cutaneotrichosporon oleaginosum	46.6	2518500	2196400	2261300	3012000	1661900	1880100	1	1
29	tr|A0A8J5BU84|A0A8J5BU84_9ASCO	Histone H2A.Z	Yarrowia sp. B02	46.6	2518500	2196400	2261300	3012000	1661900	1880100	1	1
29	Q6C341|H2AZ_YARLI	Histone H2A.Z	Yarrowia lipolytica (strain CLIB 122 / E 150)	46.6	2518500	2196400	2261300	3012000	1661900	1880100	1	1
29	tr|A0A8J5BT80|A0A8J5BT80_9ASCO	Histone H2A.Z	Yarrowia sp. E02	46.6	2518500	2196400	2261300	3012000	1661900	1880100	1	1
29	tr|K1VQJ6|K1VQJ6_TRIAC	Histone H2A	Trichosporon asahii var. asahii (strain CBS 8904)	46.6	2518500	2196400	2261300	3012000	1661900	1880100	1	1
30	tr|E5LLE0|E5LLE0_9CARY	Heat shock protein Hsp18.3	Tamarix hispida	107.48	0	0	0	0	0	0	3	1
31	tr|A0A0F7SJ49|A0A0F7SJ49_PHARH	Class iii adh enzyme	Phaffia rhodozyma	77.81	52362		2410400	2551400	1563500	1394800	4	4
32	P22477|ATPA_ALKPO	ATP synthase subunit alpha	Alkalihalobacillus pseudofirmus (strain ATCC BAA-2126 / JCM 17055 / OF4)	83.93			231560	451220	626540	580190	5	3
32	A6VL59|ATPA_ACTSZ	ATP synthase subunit alpha	Actinobacillus succinogenes (strain ATCC 55618 / DSM 22257 / CCUG 43843 / 130Z)	83.93			231560	451220	456250	488820	4	1
33	P38414|LOX1_LENCU	Linoleate 9S-lipoxygenase	Lens culinaris	84.06	1018600	225010	301220	560820		249090	3	2
34	tr|K7WP02|K7WP02_SOLTU	ADP/ATP translocase	Solanum tuberosum	117.08	114810	5953500	1048500	1624800	628490	1311800	5	5
35	tr|G3AX77|G3AX77_CANTC	Ubiquitin-like domain-containing protein	Candida tenuis (strain ATCC 10573 / BCRC 21748 / CBS 615 / JCM 9827 / NBRC 10315 / NRRL Y-1498 / VKM Y-70)	111.13	3871700	3242100	4925300	4818700	3419800	3976500	5	5
35	tr|B6K1Z1|B6K1Z1_SCHJY	Ribomal-ubiquitin fusion protein Ubi5	Schizosaccharomyces japonicus (strain yFS275 / FY16936)	111.13	3871700	3242100	4925300	4818700	3419800	3976500	5	5
35	tr|G3B0Y9|G3B0Y9_CANTC	Ubiquitin	Candida tenuis (strain ATCC 10573 / BCRC 21748 / CBS 615 / JCM 9827 / NBRC 10315 / NRRL Y-1498 / VKM Y-70)	111.13	3871700	3242100	4925300	4818700	3419800	3976500	5	5
36	tr|R7YN28|R7YN28_CONA1	Molecular chaperone HtpG	Coniosporium apollinis (strain CBS 100218)	94.86	1419500	1158400	1455500	2436600	893760	1070800	5	4
37	tr|K7VPG7|K7VPG7_SOLTU	60S ribosomal protein L35	Solanum tuberosum	61.47	954900	1919200	1952800	1953500	1526100	2409500	4	4
38	tr|K7XKP4|K7XKP4_SOLTU	60S ribosomal protein L10	Solanum tuberosum	79.82	293480		1228000	4500400	1897400	2694800	2	2
39	A6LQH6|ATPB_CLOB8	ATP synthase subunit beta	Clostridium beijerinckii (strain ATCC 51743 / NCIMB 8052)	78.64	137200	171610	369260	478990	364000	374380	2	1
40	B7LQ20|G3P_ESCF3	Glyceraldehyde-3-phosphate dehydrogenase	Escherichia fergusonii (strain ATCC 35469 / DSM 13698 / CCUG 18766 / IAM 14443 / JCM 21226 / LMG 7866 / NBRC 102419 / NCTC 12128 / CDC 0568-73)	77.7	1505600	1490400	1909600	2778700	1742700	1973700	6	1
40	P0A1P1|G3P_SALTI	Glyceraldehyde-3-phosphate dehydrogenase	Salmonella typhi	77.7	1505600	1490400	1909600	2778700	1742700	1973700	6	1
40	P0A9B3|G3P_ECOL6	Glyceraldehyde-3-phosphate dehydrogenase	Escherichia coli O6:H1 (strain CFT073 / ATCC 700928 / UPEC)	77.7	1505600	1490400	1909600	2778700	1742700	1973700	6	1
40	P0A9B2|G3P1_ECOLI	Glyceraldehyde-3-phosphate dehydrogenase A	Escherichia coli (strain K12)	77.7	1505600	1490400	1909600	2778700	1742700	1973700	6	1
40	P0A9B5|G3P_SHIFL	Glyceraldehyde-3-phosphate dehydrogenase	Shigella flexneri	77.7	1505600	1490400	1909600	2778700	1742700	1973700	6	1
40	P0A1P0|G3P_SALTY	Glyceraldehyde-3-phosphate dehydrogenase	Salmonella typhimurium (strain LT2 / SGSC1412 / ATCC 700720)	77.7	1505600	1490400	1909600	2778700	1742700	1973700	6	1
40	P0A9B4|G3P1_ECO57	Glyceraldehyde-3-phosphate dehydrogenase A	Escherichia coli O157:H7	77.7	1505600	1490400	1909600	2778700	1742700	1973700	6	1
40	tr|G1FK51|G1FK51_RHOTO	Glyceraldehyde-3-phosphate dehydrogenase	Rhodosporidium toruloides	77.7	1505600	1490400	1909600	2778700	1742700	1973700	5	1
40	tr|M7WI96|M7WI96_RHOT1	Glyceraldehyde-3-phosphate dehydrogenase	Rhodosporidium toruloides (strain NP11)	77.7	1505600	1490400	1909600	2778700	1742700	1973700	5	1
40	tr|L0LB70|L0LB70_RHOGU	Glyceraldehyde-3-phosphate dehydrogenase	Rhodotorula glutinis	77.7	1505600	1490400	1909600	2778700	1742700	1973700	5	1
40	tr|A0A511KM39|A0A511KM39_RHOTO	Glyceraldehyde-3-phosphate dehydrogenase	Rhodosporidium toruloides	77.7	1505600	1490400	1909600	2778700	1742700	1973700	5	1
40	I2BA89|G3P_SHIBC	Glyceraldehyde-3-phosphate dehydrogenase	Shimwellia blattae (strain ATCC 29907 / DSM 4481 / JCM 1650 / NBRC 105725 / CDC 9005-74)	77.7	1505600	1490400	1909600	2778700	1742700	1973700	5	1
40	P0C8Z1|G3P_ESCFE	Glyceraldehyde-3-phosphate dehydrogenase (Fragment)	Escherichia fergusonii	77.7	1505600	1490400	1909600	2778700	1742700	1973700	5	1
40	tr|G0T0M2|G0T0M2_RHOT2	Glyceraldehyde-3-phosphate dehydrogenase	Rhodosporidium toruloides (strain ATCC 204091 / IIP 30 / MTCC 1151)	77.7	1505600	1490400	1909600	2778700	1742700	1973700	4	1
40	tr|A0A0K3CP51|A0A0K3CP51_RHOTO	Glyceraldehyde-3-phosphate dehydrogenase	Rhodosporidium toruloides	77.7	1505600	1490400	1909600	2778700	1742700	1973700	4	1
40	P24753|G3P_SEROD	Glyceraldehyde-3-phosphate dehydrogenase (Fragment)	Serratia odorifera	77.7	1505600	1490400	1909600	2778700	1742700	1973700	4	1
40	P24163|G3P_KLEAE	Glyceraldehyde-3-phosphate dehydrogenase (Fragment)	Klebsiella aerogenes	77.7	1505600	1490400	1909600	2778700	1742700	1973700	4	1
40	P0DJO7|G3P_SHIBL	Glyceraldehyde-3-phosphate dehydrogenase (Fragment)	Shimwellia blattae	77.7	1505600	1490400	1909600	2778700	1742700	1973700	4	1
40	P24748|G3P_CITFR	Glyceraldehyde-3-phosphate dehydrogenase (Fragment)	Citrobacter freundii	77.7	1505600	1490400	1909600	2778700	1742700	1973700	4	1
40	P24750|G3P_ATLHE	Glyceraldehyde-3-phosphate dehydrogenase (Fragment)	Atlantibacter hermannii	77.7	1505600	1490400	1909600	2778700	1742700	1973700	4	1
40	P24751|G3P_PSEVU	Glyceraldehyde-3-phosphate dehydrogenase (Fragment)	Pseudescherichia vulneris	77.7	1505600	1490400	1909600	2778700	1742700	1973700	4	1
40	P24164|G3P_KLEPN	Glyceraldehyde-3-phosphate dehydrogenase (Fragment)	Klebsiella pneumoniae	77.7	1505600	1490400	1909600	2778700	1742700	1973700	4	1
40	P04797|G3P_RAT	Glyceraldehyde-3-phosphate dehydrogenase	Rattus norvegicus	77.7	1505600	1490400	1909600	2778700	1742700	1973700	2	1
40	P16858|G3P_MOUSE	Glyceraldehyde-3-phosphate dehydrogenase	Mus musculus	77.7	1505600	1490400	1909600	2778700	1742700	1973700	2	1
40	Q05025|G3P_COTJA	Glyceraldehyde-3-phosphate dehydrogenase	Coturnix japonica	77.7	1505600	1490400	1909600	2778700	1742700	1973700	2	1
41	tr|Q6SZ89|Q6SZ89_PEA	Translational elongation factor 1 subunit Bbeta	Pisum sativum	104.01	1163100	813460	2000800	1928800	1219400	1106600	5	5
42	A5VSE1|ATPB_BRUO2	ATP synthase subunit beta	Brucella ovis (strain ATCC 25840 / 63/290 / NCTC 10512)	80.62	215950	510940	1155500	1512900	1167200	1406100	3	1
42	tr|A0A2S1TXB8|A0A2S1TXB8_9HYPH	ATP synthase beta subunit (Fragment)	Rhizobium laguerreae	80.62	215950	510940	1155500	1512900	1167200	1406100	2	1
42	tr|H6UIS0|H6UIS0_9HYPH	ATP synthase beta subunit (Fragment)	Rhizobium sp. BLR57	80.62	215950	510940	1155500	1512900	1167200	1406100	2	1
42	tr|A0A2S1TXB2|A0A2S1TXB2_9HYPH	ATP synthase beta subunit (Fragment)	Rhizobium laguerreae	80.62	215950	510940	1155500	1512900	1167200	1406100	2	1
42	tr|H6UIS7|H6UIS7_9HYPH	ATP synthase beta subunit (Fragment)	Rhizobium lentis	80.62	215950	510940	1155500	1512900	1167200	1406100	2	1
42	tr|A0A2P1EDY0|A0A2P1EDY0_9HYPH	ATP synthase beta subunit (Fragment)	Rhizobium laguerreae	80.62	215950	510940	1155500	1512900	1167200	1406100	2	1
42	tr|A0A2P1EDX2|A0A2P1EDX2_9HYPH	ATP synthase beta subunit (Fragment)	Rhizobium laguerreae	80.62	215950	510940	1155500	1512900	1167200	1406100	2	1
42	tr|W8NJP3|W8NJP3_RHILV	ATP synthase beta subunit (Fragment)	Rhizobium leguminosarum bv. viciae	80.62	215950	510940	1155500	1512900	1167200	1406100	2	1
42	tr|H6UIS6|H6UIS6_9HYPH	ATP synthase beta subunit (Fragment)	Rhizobium bangladeshense	80.62	215950	510940	1155500	1512900	1167200	1406100	2	1
42	tr|H6UIQ9|H6UIQ9_9HYPH	ATP synthase beta subunit (Fragment)	Rhizobium lentis	80.62	215950	510940	1155500	1512900	1167200	1406100	2	1
42	tr|H6UIS3|H6UIS3_9HYPH	ATP synthase beta subunit (Fragment)	Rhizobium sp. BLR62	80.62	215950	510940	1155500	1512900	1167200	1406100	2	1
42	tr|H6UIT3|H6UIT3_9HYPH	ATP synthase beta subunit (Fragment)	Rhizobium sp. BLR139	80.62	215950	510940	1155500	1512900	1167200	1406100	2	1
42	tr|H6UIR3|H6UIR3_9HYPH	ATP synthase beta subunit (Fragment)	Rhizobium sp. BLR28	80.62	215950	510940	1155500	1512900	1167200	1406100	2	1
42	tr|H6UIR4|H6UIR4_9HYPH	ATP synthase beta subunit (Fragment)	Rhizobium sp. BLR29	80.62	215950	510940	1155500	1512900	1167200	1406100	2	1
42	tr|H6UIR2|H6UIR2_9HYPH	ATP synthase beta subunit (Fragment)	Rhizobium lentis	80.62	215950	510940	1155500	1512900	1167200	1406100	2	1
42	tr|H6UIT9|H6UIT9_9HYPH	ATP synthase beta subunit (Fragment)	Rhizobium binae	80.62	215950	510940	1155500	1512900	1167200	1406100	2	1
42	tr|H6UIT7|H6UIT7_9HYPH	ATP synthase beta subunit (Fragment)	Rhizobium lentis	80.62	215950	510940	1155500	1512900	1167200	1406100	2	1
42	tr|H6UIT0|H6UIT0_9HYPH	ATP synthase beta subunit (Fragment)	Rhizobium sp. BLR127	80.62	215950	510940	1155500	1512900	1167200	1406100	2	1
42	tr|H6UIS9|H6UIS9_9HYPH	ATP synthase beta subunit (Fragment)	Rhizobium sp. BLR122	80.62	215950	510940	1155500	1512900	1167200	1406100	2	1
42	tr|H6UIS2|H6UIS2_9HYPH	ATP synthase beta subunit (Fragment)	Rhizobium sp. BLR59	80.62	215950	510940	1155500	1512900	1167200	1406100	2	1
42	tr|H6UIR5|H6UIR5_9HYPH	ATP synthase beta subunit (Fragment)	Rhizobium sp. BLR33	80.62	215950	510940	1155500	1512900	1167200	1406100	2	1
42	tr|H6UIS5|H6UIS5_9HYPH	ATP synthase beta subunit (Fragment)	Rhizobium sp. BLR98	80.62	215950	510940	1155500	1512900	1167200	1406100	2	1
42	tr|H6UIT2|H6UIT2_9HYPH	ATP synthase beta subunit (Fragment)	Rhizobium sp. BLR137	80.62	215950	510940	1155500	1512900	1167200	1406100	2	1
42	tr|H6UIT8|H6UIT8_9HYPH	ATP synthase beta subunit (Fragment)	Rhizobium bangladeshense	80.62	215950	510940	1155500	1512900	1167200	1406100	2	1
42	tr|H6UIT6|H6UIT6_9HYPH	ATP synthase beta subunit (Fragment)	Rhizobium lentis	80.62	215950	510940	1155500	1512900	1167200	1406100	2	1
42	tr|H6UIU3|H6UIU3_9HYPH	ATP synthase beta subunit (Fragment)	Rhizobium sp. BLR288	80.62	215950	510940	1155500	1512900	1167200	1406100	2	1
42	tr|H6UIU2|H6UIU2_9HYPH	ATP synthase beta subunit (Fragment)	Rhizobium sp. BLR281	80.62	215950	510940	1155500	1512900	1167200	1406100	2	1
42	tr|H6UIU4|H6UIU4_9HYPH	ATP synthase beta subunit (Fragment)	Rhizobium sp. BLR299	80.62	215950	510940	1155500	1512900	1167200	1406100	2	1
42	tr|H6UIR0|H6UIR0_9HYPH	ATP synthase beta subunit (Fragment)	Rhizobium sp. BLR12	80.62	215950	510940	1155500	1512900	1167200	1406100	2	1
42	tr|H6UIR9|H6UIR9_9HYPH	ATP synthase beta subunit (Fragment)	Rhizobium sp. BLR46	80.62	215950	510940	1155500	1512900	1167200	1406100	2	1
42	tr|H6UIR6|H6UIR6_9HYPH	ATP synthase beta subunit (Fragment)	Rhizobium sp. BLR39	80.62	215950	510940	1155500	1512900	1167200	1406100	2	1
42	A8GY40|ATPB_RICB8	ATP synthase subunit beta	Rickettsia bellii (strain OSU 85-389)	80.62	215950	510940	1155500	1512900	1167200	1406100	2	1
42	Q1RKD7|ATPB_RICBR	ATP synthase subunit beta	Rickettsia bellii (strain RML369-C)	80.62	215950	510940	1155500	1512900	1167200	1406100	2	1
43	tr|A0A061BIG7|A0A061BIG7_RHOTO	RHTO0S13e01772g1_1	Rhodosporidium toruloides	86.15	434100	714300	93925	1253000	1843400	1932400	5	3
43	tr|M7WXB6|M7WXB6_RHOT1	Molecular chaperone HtpG	Rhodosporidium toruloides (strain NP11)	86.15	434100	714300	93925	1253000	1843400	1932400	5	3
43	tr|A0A511KAJ5|A0A511KAJ5_RHOTO	Molecular chaperone HtpG	Rhodosporidium toruloides	86.15	434100	714300	93925	1253000	1843400	1932400	5	3
43	tr|A0A2S9ZWY4|A0A2S9ZWY4_RHOTO	Hsp90 protein-domain containing protein	Rhodosporidium toruloides	86.15	434100	714300	93925	1253000	1843400	1932400	5	3
43	tr|A0A0K3CNM7|A0A0K3CNM7_RHOTO	BY PROTMAP: gi|472584935|gb|EMS22510.1| molecular chaperone HtpG [Rhodosporidium toruloides NP11] gi|647400930|emb|CDR46785.1| RHTO0S13e01772g1_1 [Rhodosporidium toruloides]	Rhodosporidium toruloides	86.15	434100	714300	93925	1253000	1843400	1932400	5	3
43	tr|A0A194S4I5|A0A194S4I5_RHOGW	HATPase_c domain-containing protein	Rhodotorula graminis (strain WP1)	86.15	419770	632830	93925	1253000	1843400	1932400	3	1
45	tr|A0A875RPF2|A0A875RPF2_EENNA	Glutaredoxin domain-containing protein	Eeniella nana	73.34	830350	748790	437890	598970	328440	189550	2	2
45	tr|A0A0E9NER1|A0A0E9NER1_SAICN	Glutaredoxin domain-containing protein	Saitoella complicata (strain BCRC 22490 / CBS 7301 / JCM 7358 / NBRC 10748 / NRRL Y-17804)	73.34	830350	748790	437890	598970	328440	189550	2	2
45	tr|A0A8H7ZJZ7|A0A8H7ZJZ7_9ASCO	GRX1	Candida metapsilosis	73.34	830350	748790	437890	598970	328440	189550	2	2
46	tr|H0GGK6|H0GGK6_SACCK	Rpl11ap	Saccharomyces cerevisiae x Saccharomyces kudriavzevii (strain VIN7)	63.43	384990	423610	826310	1197700	851710	1036900	1	1
46	tr|A0A6A5PYM2|A0A6A5PYM2_YEASX	RPL11B isoform 1	Saccharomyces cerevisiae	63.43	384990	423610	826310	1197700	851710	1036900	1	1
46	tr|A0A6C1DRF6|A0A6C1DRF6_SACPS	60S ribosomal protein L11B	Saccharomyces pastorianus	63.43	384990	423610	826310	1197700	851710	1036900	1	1
46	tr|B5VJ29|B5VJ29_YEAS6	YGR085Cp-like protein	Saccharomyces cerevisiae (strain AWRI1631)	63.43	384990	423610	826310	1197700	851710	1036900	1	1
46	P0C0W9|RL11A_YEAST	60S ribosomal protein L11-A	Saccharomyces cerevisiae (strain ATCC 204508 / S288c)	63.43	384990	423610	826310	1197700	851710	1036900	1	1
46	tr|A0A6C1E1E3|A0A6C1E1E3_SACPS	60S ribosomal protein L11A	Saccharomyces pastorianus	63.43	384990	423610	826310	1197700	851710	1036900	1	1
46	Q3E757|RL11B_YEAST	60S ribosomal protein L11-B	Saccharomyces cerevisiae (strain ATCC 204508 / S288c)	63.43	384990	423610	826310	1197700	851710	1036900	1	1
46	tr|N1P3L3|N1P3L3_YEASC	Rpl11bp	Saccharomyces cerevisiae (strain CEN.PK113-7D)	63.43	384990	423610	826310	1197700	851710	1036900	1	1
46	tr|H0H2G4|H0H2G4_SACCK	Rpl11bp	Saccharomyces cerevisiae x Saccharomyces kudriavzevii (strain VIN7)	63.43	384990	423610	826310	1197700	851710	1036900	1	1
46	tr|A0A6A5Q7I9|A0A6A5Q7I9_YEASX	RPL11A isoform 1	Saccharomyces cerevisiae	63.43	384990	423610	826310	1197700	851710	1036900	1	1
46	tr|A0A3M6WJM0|A0A3M6WJM0_HORWE	Uncharacterized protein	Hortaea werneckii	63.43	384990	423610	826310	1197700	851710	1036900	2	2
46	tr|A0A6C1E7Z2|A0A6C1E7Z2_SACPS	60S ribosomal protein L11A	Saccharomyces pastorianus	63.43	384990	423610	826310	1197700	851710	1036900	1	1
46	tr|A0A0L8RB21|A0A0L8RB21_SACEU	RPL11A-like protein	Saccharomyces eubayanus	63.43	384990	423610	826310	1197700	851710	1036900	1	1
46	tr|A0A3M7G426|A0A3M7G426_HORWE	Uncharacterized protein	Hortaea werneckii	63.43	384990	423610	826310	1197700	851710	1036900	1	1
46	tr|C4R8K3|C4R8K3_KOMPG	Protein component of the large (60S) ribosomal subunit nearly identical to Rpl11Bp	Komagataella phaffii (strain GS115 / ATCC 20864)	63.43	384990	423610	826310	1197700	851710	1036900	1	1
46	tr|B5VTP3|B5VTP3_YEAS6	YPR102Cp-like protein (Fragment)	Saccharomyces cerevisiae (strain AWRI1631)	63.43	384990	423610	826310	1197700	851710	1036900	1	1
46	tr|A0A3M7JBP1|A0A3M7JBP1_HORWE	Uncharacterized protein (Fragment)	Hortaea werneckii	63.43	384990	423610	826310	1197700	851710	1036900	1	1
46	tr|A0A5P2U2A1|A0A5P2U2A1_KLULC	Rpl11a/Rpl11b	Kluyveromyces lactis	63.43	384990	423610	826310	1197700	851710	1036900	1	1
46	tr|R9X7Z4|R9X7Z4_ASHAC	AaceriAEL325Wp	Ashbya aceri	63.43	384990	423610	826310	1197700	851710	1036900	1	1
46	tr|G8ZSF0|G8ZSF0_TORDC	Uncharacterized protein	Torulaspora delbrueckii (strain ATCC 10662 / CBS 1146 / NBRC 0425 / NCYC 2629 / NRRL Y-866)	63.43	384990	423610	826310	1197700	851710	1036900	1	1
46	tr|I2H0Z8|I2H0Z8_TETBL	Uncharacterized protein	Tetrapisispora blattae (strain ATCC 34711 / CBS 6284 / DSM 70876 / NBRC 10599 / NRRL Y-10934 / UCD 77-7)	63.43	384990	423610	826310	1197700	851710	1036900	1	1
46	tr|H2AUL8|H2AUL8_KAZAF	Uncharacterized protein	Kazachstania africana (strain ATCC 22294 / BCRC 22015 / CBS 2517 / CECT 1963 / NBRC 1671 / NRRL Y-8276)	63.43	384990	423610	826310	1197700	851710	1036900	1	1
46	tr|A0A0W0E640|A0A0W0E640_CANGB	60S ribosomal protein L11	Candida glabrata	63.43	384990	423610	826310	1197700	851710	1036900	1	1
46	tr|A0A8J2T648|A0A8J2T648_ZYGB2	ZYBA0S04-10396g1_1	Zygosaccharomyces bailii (strain CLIB 213 / ATCC 58445 / CBS 680 / BCRC 21525 / NBRC 1098 / NCYC 1416 / NRRL Y-2227)	63.43	384990	423610	826310	1197700	851710	1036900	1	1
46	tr|F5HCY9|F5HCY9_CRYNB	Uncharacterized protein	Cryptococcus neoformans var. neoformans serotype D (strain B-3501A)	63.43	384990	423610	826310	1197700	851710	1036900	1	1
46	tr|Q5KA19|Q5KA19_CRYNJ	60s ribosomal protein l11 putative	Cryptococcus neoformans var. neoformans serotype D (strain JEC21 / ATCC MYA-565)	63.43	384990	423610	826310	1197700	851710	1036900	1	1
46	tr|H6BL71|H6BL71_EXODN	60S ribosomal protein L11	Exophiala dermatitidis (strain ATCC 34100 / CBS 525.76 / NIH/UT8656)	63.43	384990	423610	826310	1197700	851710	1036900	1	1
46	tr|M7WM05|M7WM05_RHOT1	60S ribosomal protein l11	Rhodosporidium toruloides (strain NP11)	63.43	384990	423610	826310	1197700	851710	1036900	1	1
46	tr|A0A3M7FK10|A0A3M7FK10_HORWE	Uncharacterized protein	Hortaea werneckii	63.43	384990	423610	826310	1197700	851710	1036900	1	1
46	tr|A0A4S9DQ44|A0A4S9DQ44_AURPU	60S ribosomal protein L11	Aureobasidium pullulans	63.43	384990	423610	826310	1197700	851710	1036900	1	1
46	tr|A0A4S9KG93|A0A4S9KG93_AURPU	60S ribosomal protein L11	Aureobasidium pullulans	63.43	384990	423610	826310	1197700	851710	1036900	1	1
46	tr|A0A4S9H3J3|A0A4S9H3J3_AURPU	60S ribosomal protein L11	Aureobasidium pullulans	63.43	384990	423610	826310	1197700	851710	1036900	1	1
46	tr|A0A3M7HJA5|A0A3M7HJA5_HORWE	Uncharacterized protein	Hortaea werneckii	63.43	384990	423610	826310	1197700	851710	1036900	1	1
48	Q9XXK1|ATPA_CAEEL	ATP synthase subunit alpha mitochondrial	Caenorhabditis elegans	79.51			32359		75196		5	1
49	P41916|RAN1_ARATH	GTP-binding nuclear protein Ran-1	Arabidopsis thaliana	82.2	115690	56200	1131300	1210800	742310	878670	4	4
49	P41918|RANA1_TOBAC	GTP-binding nuclear protein Ran-A1	Nicotiana tabacum	82.2	115690	56200	1131300	1210800	641850	835720	3	3
50	tr|M5EQB0|M5EQB0_MALS4	Glyceraldehyde-3-phosphate dehydrogenase	Malassezia sympodialis (strain ATCC 42132)	66.98	444870	512420	1036200	1492800	590600		3	1
51	tr|G3B4T6|G3B4T6_CANTC	40S ribosomal protein S23	Candida tenuis (strain ATCC 10573 / BCRC 21748 / CBS 615 / JCM 9827 / NBRC 10315 / NRRL Y-1498 / VKM Y-70)	49.33	302280	664310	1104700	1547400	1207700	1578200	1	1
52	tr|I2JW33|I2JW33_DEKBR	Ribosomal protein s14	Brettanomyces bruxellensis AWRI1499	66.4	153370	187920	307390	200750	106100	136190	2	2
52	tr|A0A875S4P2|A0A875S4P2_EENNA	Uncharacterized protein	Eeniella nana	66.4	153370	187920	307390	200750	106100	136190	2	2
52	tr|S9R2V1|S9R2V1_SCHOY	40S ribosomal protein S14	Schizosaccharomyces octosporus (strain yFS286)	66.4	153370	187920	63568	200750	106100	136190	2	1
52	tr|A0A5C3FLW7|A0A5C3FLW7_PSEA2	Probable 40S ribosomal protein S14	Pseudozyma antarctica	66.4	153370	187920	63568	200750	106100	136190	2	1
52	tr|V5EKA2|V5EKA2_KALBG	Putative 40S Ribosomal protein S14	Kalmanozyma brasiliensis (strain GHG001)	66.4	153370	187920	63568	200750	106100	136190	2	1
52	tr|R9P891|R9P891_PSEHS	Ribosomal protein S14	Pseudozyma hubeiensis (strain SY62)	66.4	153370	187920	63568	200750	106100	136190	2	1
52	tr|A0A081CGD0|A0A081CGD0_PSEA2	40S ribosomal protein S14	Pseudozyma antarctica	66.4	153370	187920	63568	200750	106100	136190	2	1
52	tr|M9M5W6|M9M5W6_PSEA3	Uncharacterized protein	Pseudozyma antarctica (strain T-34)	66.4	153370	187920	63568	200750	106100	136190	2	1
52	tr|S9X6J2|S9X6J2_SCHCR	40S ribosomal protein S14	Schizosaccharomyces cryophilus (strain OY26 / ATCC MYA-4695 / CBS 11777 / NBRC 106824 / NRRL Y48691)	66.4	153370	187920	63568	200750	106100	136190	1	1
52	tr|B6K471|B6K471_SCHJY	40S ribosomal protein S14	Schizosaccharomyces japonicus (strain yFS275 / FY16936)	66.4	153370	187920	63568	200750	106100	136190	1	1
52	P0CT56|RS14A_SCHPO	40S ribosomal protein S14-A	Schizosaccharomyces pombe (strain 972 / ATCC 24843)	66.4	153370	187920	63568	200750	106100	136190	1	1
52	tr|B6JY89|B6JY89_SCHJY	40S ribosomal protein S14	Schizosaccharomyces japonicus (strain yFS275 / FY16936)	66.4	153370	187920	63568	200750	106100	136190	1	1
52	P0CT57|RS14B_SCHPO	40S ribosomal protein S14-B	Schizosaccharomyces pombe (strain 972 / ATCC 24843)	66.4	153370	187920	63568	200750	106100	136190	1	1
53	tr|A0A0S2I5L9|A0A0S2I5L9_LENCU	Stachyose synthase 1	Lens culinaris	85.37	25697000	26645000	55962000	84965000	48323000	68114000	6	6
54	Q6BV94|MRH4_DEBHA	ATP-dependent RNA helicase MRH4 mitochondrial	Debaryomyces hansenii (strain ATCC 36239 / CBS 767 / BCRC 21394 / JCM 1990 / NBRC 0083 / IGC 2968)	46.91	373110	495480	1908900	2500600	2316000	2586100	2	2
54	tr|R7YZ32|R7YZ32_CONA1	ATP-dependent RNA helicase ROK1	Coniosporium apollinis (strain CBS 100218)	46.91	373110	495480	1908900	2500600	2316000	2489000	2	2
54	tr|A0A061BKP0|A0A061BKP0_RHOTO	ATP-dependent RNA helicase eIF4A	Rhodosporidium toruloides	46.91	373110	495480	1908900	2500600	2316000	2489000	2	1
54	tr|A0A0K3CGW5|A0A0K3CGW5_RHOTO	ATP-dependent RNA helicase eIF4A	Rhodosporidium toruloides	46.91	373110	495480	1908900	2500600	2316000	2489000	2	1
54	tr|M7WTM4|M7WTM4_RHOT1	ATP-dependent RNA helicase eIF4A	Rhodosporidium toruloides (strain NP11)	46.91	373110	495480	1908900	2500600	2316000	2489000	2	1
54	tr|A0A511KN57|A0A511KN57_RHOTO	ATP-dependent RNA helicase eIF4A	Rhodosporidium toruloides	46.91	373110	495480	1908900	2500600	2316000	2489000	2	1
54	tr|A0A1M8A786|A0A1M8A786_MALS4	ATP-dependent RNA helicase eIF4A	Malassezia sympodialis (strain ATCC 42132)	46.91	373110	495480	1908900	2500600	2316000	2489000	2	1
54	tr|M5ER96|M5ER96_MALS4	ATP-dependent RNA helicase eIF4A	Malassezia sympodialis (strain ATCC 42132)	46.91	373110	495480	1908900	2500600	2316000	2489000	2	1
54	P0CQ70|IF4A_CRYNJ	ATP-dependent RNA helicase eIF4A	Cryptococcus neoformans var. neoformans serotype D (strain JEC21 / ATCC MYA-565)	46.91	373110	495480	1908900	2500600	2316000	2489000	1	1
54	P0CQ71|IF4A_CRYNB	ATP-dependent RNA helicase eIF4A	Cryptococcus neoformans var. neoformans serotype D (strain B-3501A)	46.91	373110	495480	1908900	2500600	2316000	2489000	1	1
54	Q1E306|ROK1_COCIM	ATP-dependent RNA helicase ROK1	Coccidioides immitis (strain RS)	46.91	373110	495480	1908900	2500600	2316000	2489000	1	1
54	Q02748|IF4A_DROME	Eukaryotic initiation factor 4A	Drosophila melanogaster	46.91	373110	495480	1908900	2500600	2316000	2489000	1	1
54	tr|V5ESU7|V5ESU7_KALBG	ATP-dependent RNA helicase eIF4A	Kalmanozyma brasiliensis (strain GHG001)	46.91	373110	495480	1908900	2500600	2316000	2489000	2	1
54	Q4P331|IF4A_USTMA	ATP-dependent RNA helicase eIF4A	Ustilago maydis (strain 521 / FGSC 9021)	46.91	373110	495480	1908900	2500600	2316000	2489000	2	1
54	tr|R9P8S7|R9P8S7_PSEHS	ATP-dependent RNA helicase eIF4A	Pseudozyma hubeiensis (strain SY62)	46.91	373110	495480	1908900	2500600	2316000	2489000	2	1
54	tr|A0A0P9EM89|A0A0P9EM89_RHOGW	ATP-dependent RNA helicase eIF4A	Rhodotorula graminis (strain WP1)	46.91	373110	495480	1908900	2500600	2316000	2489000	2	1
54	tr|A0A5C3FVW0|A0A5C3FVW0_PSEA2	ATP-dependent RNA helicase eIF4A	Pseudozyma antarctica	46.91	373110	495480	1908900	2500600	2316000	2489000	1	1
54	tr|A0A081CKC7|A0A081CKC7_PSEA2	ATP-dependent RNA helicase eIF4A	Pseudozyma antarctica	46.91	373110	495480	1908900	2500600	2316000	2489000	1	1
54	tr|W3VWF8|W3VWF8_PSEA5	ATP-dependent RNA helicase eIF4A	Pseudozyma aphidis (strain ATCC 32657 / CBS 517.83 / DSM 70725 / JCM 10318 / NBRC 10182 / NRRL Y-7954 / St-0401)	46.91	373110	495480	1908900	2500600	2316000	2489000	1	1
54	tr|M9MGU9|M9MGU9_PSEA3	ATP-dependent RNA helicase eIF4A	Pseudozyma antarctica (strain T-34)	46.91	373110	495480	1908900	2500600	2316000	2489000	1	1
55	tr|K7VPG0|K7VPG0_SOLTU	Eukaryotic translation initiation factor 5A	Solanum tuberosum	84.82	357620	438110	36924	128660	0	0	2	2
56	tr|D3GC07|D3GC07_JATCU	Ferritin	Jatropha curcas	48.09	1093300	888120	985390	1433100	745140	1105400	1	1
57	Q9FWR4|DHAR1_ARATH	Glutathione S-transferase DHAR1 mitochondrial	Arabidopsis thaliana	58.72	575380	579520	764200	1072400	570330	797860	1	1
58	tr|A0A3G1VTN9|A0A3G1VTN9_LENCU	Actin	Lens culinaris	90	834860	2036000	1076100	1594500	665190	978020	5	5
59	tr|K7WTX4|K7WTX4_SOLTU	60S ribosomal protein L12	Solanum tuberosum	49.51	806710	790620	569570	1103100	361220	621460	3	3
59	tr|A0A099P6N1|A0A099P6N1_PICKU	Uncharacterized protein	Pichia kudriavzevii	49.51	565330	450630	462960	763800	772020	388120	2	2
59	tr|A0A1Z8JR58|A0A1Z8JR58_PICKU	60S ribosomal protein L12-A	Pichia kudriavzevii	49.51	565330	450630	462960	763800	772020	388120	2	2
59	tr|A0A1V2LJ14|A0A1V2LJ14_PICKU	Uncharacterized protein	Pichia kudriavzevii	49.51	565330	450630	462960	763800	772020	388120	2	2
59	tr|I2H2S5|I2H2S5_TETBL	Uncharacterized protein	Tetrapisispora blattae (strain ATCC 34711 / CBS 6284 / DSM 70876 / NBRC 10599 / NRRL Y-10934 / UCD 77-7)	49.51	565330	450630	462960	763800	772020	388120	2	2
59	tr|A0A642UKL7|A0A642UKL7_9ASCO	Uncharacterized protein	Trichomonascus ciferrii	49.51	565330	450630	462960	763800	772020	388120	2	2
59	tr|A0A0W0CC88|A0A0W0CC88_CANGB	60S ribosomal protein L12-B	Candida glabrata	49.51	565330	450630	462960	763800	772020	388120	2	2
59	tr|A0A2U9QX53|A0A2U9QX53_PICKU	Uncharacterized protein	Pichia kudriavzevii	49.51	565330	450630	462960	763800	772020	388120	2	2
59	tr|H8X416|H8X416_CANO9	Rpl12 ribosomal protein L12	Candida orthopsilosis (strain 90-125)	49.51	565330	450630	462960	763800	772020	388120	2	2
59	tr|A0A1S7HUJ9|A0A1S7HUJ9_9SACH	RPL12B (YDR418W) and RPL12A (YEL054C)	Zygosaccharomyces parabailii	49.51	565330	450630	462960	763800	772020	388120	2	2
59	tr|A0A8J2T7S0|A0A8J2T7S0_ZYGB2	ZYBA0S05-03972g1_1	Zygosaccharomyces bailii (strain CLIB 213 / ATCC 58445 / CBS 680 / BCRC 21525 / NBRC 1098 / NCYC 1416 / NRRL Y-2227)	49.51	565330	450630	462960	763800	772020	388120	2	2
59	tr|A0A5P2U0A7|A0A5P2U0A7_KLULC	Rpl12b/Rpl12a	Kluyveromyces lactis	49.51	565330	450630	462960	763800	772020	388120	2	2
59	P0CT84|RL12B_SCHPO	60S ribosomal protein L12-B	Schizosaccharomyces pombe (strain 972 / ATCC 24843)	49.51	565330	450630	462960	763800	772020	388120	2	2
59	P0CX53|RL12A_YEAST	60S ribosomal protein L12-A	Saccharomyces cerevisiae (strain ATCC 204508 / S288c)	49.51	565330	450630	462960	763800	772020	388120	2	2
59	P0CX54|RL12B_YEAST	60S ribosomal protein L12-B	Saccharomyces cerevisiae (strain ATCC 204508 / S288c)	49.51	565330	450630	462960	763800	772020	388120	2	2
59	tr|W0TCY5|W0TCY5_KLUMD	60S ribosomal protein L12	Kluyveromyces marxianus (strain DMKU3-1042 / BCC 29191 / NBRC 104275)	49.51	565330	450630	462960	763800	772020	388120	2	2
59	tr|A0A7H9B2E3|A0A7H9B2E3_ZYGMR	Uncharacterized protein	Zygotorulaspora mrakii	49.51	565330	450630	462960	763800	772020	388120	2	2
59	P0CT83|RL12A_SCHPO	60S ribosomal protein L12-A	Schizosaccharomyces pombe (strain 972 / ATCC 24843)	49.51	565330	450630	462960	763800	772020	388120	2	2
59	tr|A0A060T5C8|A0A060T5C8_BLAAD	ARAD1C04488p	Blastobotrys adeninivorans	49.51	565330	450630	462960	763800	772020	388120	2	2
59	tr|R9X8C0|R9X8C0_ASHAC	AaceriAAR134Wp	Ashbya aceri	49.51	565330	450630	462960	763800	772020	388120	2	2
59	tr|Q6C955|Q6C955_YARLI	YALI0D13882p	Yarrowia lipolytica (strain CLIB 122 / E 150)	49.51	565330	450630	462960	763800	361220	388120	1	1
59	tr|A0A8H3YK13|A0A8H3YK13_9TREE	Uncharacterized protein	Naganishia liquefaciens	49.51	565330	450630	462960	763800	361220	388120	1	1
59	tr|C4QWD2|C4QWD2_KOMPG	Protein component of the large (60S) ribosomal subunit nearly identical to Rpl12Ap	Komagataella phaffii (strain GS115 / ATCC 20864)	49.51	565330	450630	462960	763800	361220	388120	1	1
59	tr|A0A3M7C7V7|A0A3M7C7V7_HORWE	Ribosomal_L11_N domain-containing protein (Fragment)	Hortaea werneckii	49.51	565330	450630	462960	763800	361220	388120	1	1
59	tr|M9LWH0|M9LWH0_PSEA3	40S ribosomal protein S2	Pseudozyma antarctica (strain T-34)	49.51	565330	450630	462960	763800	361220	388120	1	1
59	Q9C285|RL12_NEUCR	60S ribosomal protein L12	Neurospora crassa (strain ATCC 24698 / 74-OR23-1A / CBS 708.71 / DSM 1257 / FGSC 987)	49.51	565330	450630	462960	763800	361220	388120	1	1
59	tr|A0A1Z5T3T8|A0A1Z5T3T8_HORWE	60S ribosomal protein L12	Hortaea werneckii EXF-2000	49.51	565330	450630	462960	763800	361220	388120	1	1
59	tr|F5HC78|F5HC78_CRYNB	Uncharacterized protein	Cryptococcus neoformans var. neoformans serotype D (strain B-3501A)	49.51	565330	450630	462960	763800	361220	388120	1	1
59	tr|H6C1U2|H6C1U2_EXODN	60S ribosomal protein L12	Exophiala dermatitidis (strain ATCC 34100 / CBS 525.76 / NIH/UT8656)	49.51	565330	450630	462960	763800	361220	388120	1	1
59	tr|A0A1Z5T356|A0A1Z5T356_HORWE	60S ribosomal protein L12	Hortaea werneckii EXF-2000	49.51	565330	450630	462960	763800	361220	388120	1	1
59	tr|W3VP41|W3VP41_PSEA5	Uncharacterized protein	Pseudozyma aphidis (strain ATCC 32657 / CBS 517.83 / DSM 70725 / JCM 10318 / NBRC 10182 / NRRL Y-7954 / St-0401)	49.51	565330	450630	462960	763800	361220	388120	1	1
60	tr|K7VKD3|K7VKD3_SOLTU	Fructokinase-like protein	Solanum tuberosum	53.15	148870	401070	408450	573800	543280	606510	3	3
60	tr|K7WJT8|K7WJT8_SOLTU	Fructokinase	Solanum tuberosum	53.15	148870	144430	408450	573800	543280	606510	2	2
60	tr|K7WU45|K7WU45_SOLTU	Fructokinase 3	Solanum tuberosum	53.15	148870	144430	408450	571010	543280	606510	1	1
61	P0CT77|RL11A_SCHPO	60S ribosomal protein L11-A	Schizosaccharomyces pombe (strain 972 / ATCC 24843)	57.59	357030	354840	915330	1279900	987060	1275500	1	1
61	P0CT78|RL11B_SCHPO	60S ribosomal protein L11-B	Schizosaccharomyces pombe (strain 972 / ATCC 24843)	57.59	357030	354840	915330	1279900	987060	1275500	1	1
61	tr|B6JVQ0|B6JVQ0_SCHJY	60S ribosomal protein L11	Schizosaccharomyces japonicus (strain yFS275 / FY16936)	57.59	357030	354840	915330	1279900	987060	1275500	1	1
61	tr|B6K216|B6K216_SCHJY	60S ribosomal protein L11	Schizosaccharomyces japonicus (strain yFS275 / FY16936)	57.59	357030	354840	915330	1279900	987060	1275500	1	1
61	tr|S9VNJ1|S9VNJ1_SCHCR	60S ribosomal protein L11	Schizosaccharomyces cryophilus (strain OY26 / ATCC MYA-4695 / CBS 11777 / NBRC 106824 / NRRL Y48691)	57.59	357030	354840	915330	1279900	987060	1275500	1	1
61	tr|S9X4Q3|S9X4Q3_SCHCR	60S ribosomal protein L11	Schizosaccharomyces cryophilus (strain OY26 / ATCC MYA-4695 / CBS 11777 / NBRC 106824 / NRRL Y48691)	57.59	357030	354840	915330	1279900	987060	1275500	1	1
61	tr|S9Q515|S9Q515_SCHOY	60S ribosomal protein L11	Schizosaccharomyces octosporus (strain yFS286)	57.59	357030	354840	915330	1279900	987060	1275500	1	1
62	tr|A0A5P2U9A2|A0A5P2U9A2_KLULC	Sec4	Kluyveromyces lactis	56.68	217750	252480	481630	626140	463920	807180	2	2
62	tr|A0A1Z5TQZ3|A0A1Z5TQZ3_HORWE	WW domain-containing protein	Hortaea werneckii EXF-2000	56.68	217750	574300	481630	1096900	463920	657400	2	2
62	tr|A0A1Z5TC28|A0A1Z5TC28_HORWE	WW domain-containing protein	Hortaea werneckii EXF-2000	56.68	217750	252480	481630	626140	463920	657400	1	1
62	tr|A0A4V4IK43|A0A4V4IK43_AURPU	Small GTP-binding protein	Aureobasidium pullulans	56.68	217750	252480	481630	626140	463920	657400	1	1
62	tr|A0A8H3TZX3|A0A8H3TZX3_9TREE	Uncharacterized protein	Naganishia liquefaciens	56.68	217750	252480	481630	626140	463920	657400	1	1
62	tr|A0A8H3YDV4|A0A8H3YDV4_9TREE	Uncharacterized protein	Naganishia liquefaciens	56.68	217750	252480	481630	626140	463920	657400	1	1
62	tr|M9M1Z6|M9M1Z6_PSEA3	GTP-binding protein SEC4	Pseudozyma antarctica (strain T-34)	56.68	217750	252480	481630	626140	463920	657400	1	1
62	tr|A0A1Z8JTI1|A0A1Z8JTI1_PICKU	Uncharacterized protein	Pichia kudriavzevii	56.68	217750	252480	481630	626140	463920	657400	1	1
62	tr|F5HHW9|F5HHW9_CRYNB	Uncharacterized protein	Cryptococcus neoformans var. neoformans serotype D (strain B-3501A)	56.68	217750	252480	481630	626140	463920	657400	1	1
62	tr|H2ASH5|H2ASH5_KAZAF	Uncharacterized protein	Kazachstania africana (strain ATCC 22294 / BCRC 22015 / CBS 2517 / CECT 1963 / NBRC 1671 / NRRL Y-8276)	56.68	217750	252480	481630	626140	463920	657400	1	1
62	tr|A0A642V9E3|A0A642V9E3_9ASCO	Uncharacterized protein	Trichomonascus ciferrii	56.68	217750	252480	481630	626140	463920	657400	1	1
62	P33723|YPT1_NEUCR	GTP-binding protein ypt1	Neurospora crassa (strain ATCC 24698 / 74-OR23-1A / CBS 708.71 / DSM 1257 / FGSC 987)	56.68	217750	252480	481630	626140	463920	657400	1	1
62	tr|A0A5P2U673|A0A5P2U673_KLULC	Ypt1	Kluyveromyces lactis	56.68	217750	252480	481630	626140	463920	657400	1	1
62	O42819|SEC4_CANGA	Ras-related protein SEC4	Candida glabrata (strain ATCC 2001 / CBS 138 / JCM 3761 / NBRC 0622 / NRRL Y-65)	56.68	217750	252480	481630	626140	463920	657400	1	1
62	tr|A0A6C1E6Z3|A0A6C1E6Z3_SACPS	GTP-binding protein	Saccharomyces pastorianus	56.68	217750	252480	481630	626140	463920	657400	1	1
62	tr|A0A0W0DKC7|A0A0W0DKC7_CANGB	Ras-related protein SEC4	Candida glabrata	56.68	217750	252480	481630	626140	463920	657400	1	1
62	P11620|YPT1_SCHPO	GTP-binding protein ypt1	Schizosaccharomyces pombe (strain 972 / ATCC 24843)	56.68	217750	252480	481630	626140	463920	657400	1	1
62	tr|H2AQ15|H2AQ15_KAZAF	Uncharacterized protein	Kazachstania africana (strain ATCC 22294 / BCRC 22015 / CBS 2517 / CECT 1963 / NBRC 1671 / NRRL Y-8276)	56.68	217750	252480	481630	626140	463920	657400	1	1
62	tr|A0A4S8SAE0|A0A4S8SAE0_AURPU	Ras-domain-containing protein	Aureobasidium pullulans	56.68	217750	252480	481630	626140	463920	657400	1	1
62	tr|R9XGA9|R9XGA9_ASHAC	AaceriABR220Wp	Ashbya aceri	56.68	217750	252480	481630	626140	463920	657400	1	1
62	tr|G8B5T5|G8B5T5_CANPC	Uncharacterized protein	Candida parapsilosis (strain CDC 317 / ATCC MYA-4646)	56.68	217750	252480	481630	626140	463920	657400	1	1
62	tr|A0A4T0AVU6|A0A4T0AVU6_AURPU	Ras-domain-containing protein	Aureobasidium pullulans	56.68	217750	252480	481630	626140	463920	657400	1	1
62	tr|Q6C9V1|Q6C9V1_YARLI	YALI0D08162p	Yarrowia lipolytica (strain CLIB 122 / E 150)	56.68	217750	252480	481630	626140	463920	657400	1	1
62	tr|A0A1Z5TNY9|A0A1Z5TNY9_HORWE	Ras-related protein Rab-8A	Hortaea werneckii EXF-2000	56.68	217750	252480	481630	626140	463920	657400	1	1
62	tr|A0A6C1DR26|A0A6C1DR26_SACPS	GTP-binding protein	Saccharomyces pastorianus	56.68	217750	252480	481630	626140	463920	657400	1	1
62	P07560|SEC4_YEAST	Ras-related protein SEC4	Saccharomyces cerevisiae (strain ATCC 204508 / S288c)	56.68	217750	252480	481630	626140	463920	657400	1	1
62	tr|A0A6A5PXW2|A0A6A5PXW2_YEASX	SEC4 isoform 1	Saccharomyces cerevisiae	56.68	217750	252480	481630	626140	463920	657400	1	1
62	tr|B5VI21|B5VI21_YEAS6	YFL005Wp-like protein	Saccharomyces cerevisiae (strain AWRI1631)	56.68	217750	252480	481630	626140	463920	657400	1	1
62	tr|I2H316|I2H316_TETBL	Uncharacterized protein	Tetrapisispora blattae (strain ATCC 34711 / CBS 6284 / DSM 70876 / NBRC 10599 / NRRL Y-10934 / UCD 77-7)	56.68	217750	252480	481630	626140	463920	657400	1	1
62	P17609|YPT2_SCHPO	GTP-binding protein ypt2	Schizosaccharomyces pombe (strain 972 / ATCC 24843)	56.68	217750	252480	481630	626140	463920	657400	1	1
63	tr|R7Z3R8|R7Z3R8_CONA1	Aldo-keto reductase AKR13	Coniosporium apollinis (strain CBS 100218)	53.3	199250	542370	1388700	1929400	973920	1957600	1	1
63	tr|A0A8H3TRS9|A0A8H3TRS9_9TREE	Aldo_ket_red domain-containing protein	Naganishia liquefaciens	53.3	199250	542370	1388700	1929400	973920	1957600	1	1
64	tr|A0A343KJC2|A0A343KJC2_LENCU	Defensin 5	Lens culinaris	56.5	830810	942860	2526900	2034700	799080	1041200	3	3
65	P02858|GLYG4_SOYBN	Glycinin G4	Glycine max	64.75	142270	0	2371100	2409900	501790	831800	3	2
66	tr|A0A3M7H1F5|A0A3M7H1F5_HORWE	Uncharacterized protein	Hortaea werneckii	56.9	843980	1034100	1404300	2276100	1263900	1211600	4	3
66	tr|A0A1Z5SST3|A0A1Z5SST3_HORWE	Heat shock protein SSB1	Hortaea werneckii EXF-2000	56.9	843980	1034100	1404300	2276100	1263900	1211600	4	3
66	tr|A0A3M7AZ91|A0A3M7AZ91_HORWE	Uncharacterized protein (Fragment)	Hortaea werneckii	56.9	843980	1034100	1404300	2276100	1263900	1211600	3	3
66	tr|A0A3M7G2V5|A0A3M7G2V5_HORWE	Uncharacterized protein	Hortaea werneckii	56.9	843980	1034100	1301600	2236600	1263900	1211600	3	2
66	tr|A0A3M7CHS6|A0A3M7CHS6_HORWE	Uncharacterized protein	Hortaea werneckii	56.9	843980	1034100	1301600	2236600	1263900	1211600	3	2
66	tr|A0A3M7DMR1|A0A3M7DMR1_HORWE	Uncharacterized protein	Hortaea werneckii	56.9	843980	1034100	1301600	2236600	1263900	1211600	2	2
66	tr|A0A3M7CZ89|A0A3M7CZ89_HORWE	Uncharacterized protein (Fragment)	Hortaea werneckii	56.9	843980	1034100	1404300	2276100	1082200	1211600	3	2
66	tr|A0A3M7C8B6|A0A3M7C8B6_HORWE	Uncharacterized protein (Fragment)	Hortaea werneckii	56.9	843980	1034100	1404300	2276100	1082200	1211600	3	2
66	tr|A0A1Z5TTJ9|A0A1Z5TTJ9_HORWE	Heat shock protein SSB1	Hortaea werneckii EXF-2000	56.9	843980	1034100	1404300	2276100	1082200	1211600	3	2
66	tr|A0A3M6WL91|A0A3M6WL91_HORWE	Uncharacterized protein (Fragment)	Hortaea werneckii	56.9	843980	1034100	1404300	2276100	1082200	1211600	2	2
66	tr|G0VI09|G0VI09_NAUCC	Uncharacterized protein	Naumovozyma castellii (strain ATCC 76901 / BCRC 22586 / CBS 4309 / NBRC 1992 / NRRL Y-12630)	56.9	933670	1034100	1301600	2236600	1082200	1211600	3	2
66	tr|B5VQK3|B5VQK3_YEAS6	YNL209Wp-like protein (Fragment)	Saccharomyces cerevisiae (strain AWRI1631)	56.9	933670	1034100	1301600	2236600	1082200	1211600	3	2
66	tr|A0A6A5Q2N8|A0A6A5Q2N8_YEASX	SSB1 isoform 1	Saccharomyces cerevisiae	56.9	933670	1034100	1301600	2236600	1082200	1211600	3	2
66	tr|A0A6C1DZI9|A0A6C1DZI9_SACPS	Cytoplasmic ATPase that is a ribosome-associated molecular chaperone	Saccharomyces pastorianus	56.9	933670	1034100	1301600	2236600	1082200	1211600	3	2
66	tr|A0A6C1DNZ5|A0A6C1DNZ5_SACPS	Heat shock protein ssb1	Saccharomyces pastorianus	56.9	933670	1034100	1301600	2236600	1082200	1211600	3	2
66	P40150|SSB2_YEAST	Ribosome-associated molecular chaperone SSB2	Saccharomyces cerevisiae (strain ATCC 204508 / S288c)	56.9	933670	1034100	1301600	2236600	1082200	1211600	3	2
66	tr|H0GMC5|H0GMC5_SACCK	Ssb2p	Saccharomyces cerevisiae x Saccharomyces kudriavzevii (strain VIN7)	56.9	933670	1034100	1301600	2236600	1082200	1211600	3	2
66	tr|A0A8H4BVK0|A0A8H4BVK0_YEASX	SSB2 isoform 1	Saccharomyces cerevisiae	56.9	933670	1034100	1301600	2236600	1082200	1211600	3	2
66	tr|A0A3M6WHZ9|A0A3M6WHZ9_HORWE	Uncharacterized protein (Fragment)	Hortaea werneckii	56.9	843980	1034100	1301600	2236600	1082200	1211600	2	1
66	tr|A0A3M6ZZ41|A0A3M6ZZ41_HORWE	Uncharacterized protein (Fragment)	Hortaea werneckii	56.9	843980	1034100	1301600	2236600	1082200	1211600	2	1
66	tr|A0A4S9ITR5|A0A4S9ITR5_AURPU	Heat shock protein 70	Aureobasidium pullulans	56.9	843980	1034100	1301600	2236600	1082200	1211600	2	1
66	tr|H2AW72|H2AW72_KAZAF	Uncharacterized protein	Kazachstania africana (strain ATCC 22294 / BCRC 22015 / CBS 2517 / CECT 1963 / NBRC 1671 / NRRL Y-8276)	56.9	843980	1034100	1301600	2236600	1082200	1211600	2	1
66	tr|H2APB2|H2APB2_KAZAF	Uncharacterized protein	Kazachstania africana (strain ATCC 22294 / BCRC 22015 / CBS 2517 / CECT 1963 / NBRC 1671 / NRRL Y-8276)	56.9	843980	1034100	1301600	2236600	1082200	1211600	2	1
66	tr|J7RZU6|J7RZU6_KAZNA	Uncharacterized protein	Kazachstania naganishii (strain ATCC MYA-139 / BCRC 22969 / CBS 8797 / KCTC 17520 / NBRC 10181 / NCYC 3082 / Yp74L-3)	56.9	843980	1034100	1301600	2236600	1082200	1211600	2	1
66	tr|A0A0W0E230|A0A0W0E230_CANGB	Heat shock protein SSB	Candida glabrata	56.9	843980	1034100	1301600	2236600	1082200	1211600	2	1
66	Q876N3|SSB1_CANGA	Ribosome-associated molecular chaperone SSB	Candida glabrata (strain ATCC 2001 / CBS 138 / JCM 3761 / NBRC 0622 / NRRL Y-65)	56.9	843980	1034100	1301600	2236600	1082200	1211600	2	1
66	tr|I2GXM5|I2GXM5_TETBL	Uncharacterized protein	Tetrapisispora blattae (strain ATCC 34711 / CBS 6284 / DSM 70876 / NBRC 10599 / NRRL Y-10934 / UCD 77-7)	56.9	843980	1034100	1301600	2236600	1082200	1211600	2	1
66	G4NAY4|SSB1_MAGO7	Heat shock protein SSB1	Magnaporthe oryzae (strain 70-15 / ATCC MYA-4617 / FGSC 8958)	56.9	843980	1034100	1301600	2236600	1082200	1211600	2	1
66	tr|A0A3M7DM84|A0A3M7DM84_HORWE	Uncharacterized protein	Hortaea werneckii	56.9	843980	1034100	1301600	2236600	1082200	1211600	1	1
66	tr|A0A4S8V6Z4|A0A4S8V6Z4_AURPU	Heat shock protein 70	Aureobasidium pullulans	56.9	843980	1034100	1301600	2236600	1082200	1211600	2	1
66	tr|A0A0W0CJV0|A0A0W0CJV0_CANGB	Heat shock protein SSB	Candida glabrata	56.9	843980	1034100	1301600	2236600	1082200	1211600	2	1
66	tr|A0A3M6VVW3|A0A3M6VVW3_HORWE	Uncharacterized protein	Hortaea werneckii	56.9	843980	1034100	1301600	2236600	1082200	1211600	1	1
68	O04266|SAR1A_BRACM	GTP-binding protein SAR1A	Brassica campestris	51.56	201330	198360	167220	668030	0	512260	4	4
68	O04267|SAR1B_BRACM	GTP-binding protein SAR1B	Brassica campestris	51.56	201330	198360	167220	358650	14155	267250	4	4
68	P52884|SAR2_SOLLC	GTP-binding protein SAR2	Solanum lycopersicum	51.56	120560	198360	167220	358650	0	267250	2	2
68	tr|A0A0L0STC5|A0A0L0STC5_ALLM3	Dimethyladenosine transferase	Allomyces macrogynus (strain ATCC 38327)	51.56	120560	198360	167220	358650		267250	2	2
68	tr|A0A0L0SJE7|A0A0L0SJE7_ALLM3	Dimethyladenosine transferase	Allomyces macrogynus (strain ATCC 38327)	51.56	120560	198360	167220	358650		267250	1	1
68	tr|R9XGR4|R9XGR4_ASHAC	Small COPII coat GTPase SAR1	Ashbya aceri	51.56	120560	198360	167220	358650		267250	1	1
68	tr|A0A8H3YET8|A0A8H3YET8_9TREE	Small COPII coat GTPase SAR1	Naganishia liquefaciens	51.56	120560	198360	167220	358650		267250	1	1
68	P0CT16|SAR1_MAGO7	Small COPII coat GTPase SAR1	Magnaporthe oryzae (strain 70-15 / ATCC MYA-4617 / FGSC 8958)	51.56	120560	198360	167220	358650		267250	1	1
68	P0CT17|SAR1_MAGOY	Small COPII coat GTPase SAR1	Magnaporthe oryzae (strain Y34)	51.56	120560	198360	167220	358650		267250	1	1
68	tr|A0A1Z5TLN3|A0A1Z5TLN3_HORWE	Small COPII coat GTPase SAR1	Hortaea werneckii EXF-2000	51.56	120560	198360	167220	358650		267250	1	1
68	tr|A0A1Z5TCX0|A0A1Z5TCX0_HORWE	Small COPII coat GTPase SAR1	Hortaea werneckii EXF-2000	51.56	120560	198360	167220	358650		267250	1	1
68	tr|M9MBU1|M9MBU1_PSEA3	Small COPII coat GTPase SAR1	Pseudozyma antarctica (strain T-34)	51.56	120560	198360	167220	358650		267250	1	1
68	Q0UKC0|SAR1_PHANO	Small COPII coat GTPase SAR1	Phaeosphaeria nodorum (strain SN15 / ATCC MYA-4574 / FGSC 10173)	51.56	120560	198360	167220	358650		267250	1	1
68	Q4WJS7|SAR1_ASPFU	Small COPII coat GTPase sar1	Neosartorya fumigata (strain ATCC MYA-4609 / Af293 / CBS 101355 / FGSC A1100)	51.56	120560	198360	167220	358650		267250	1	1
68	A1CRG9|SAR1_ASPCL	Small COPII coat GTPase sar1	Aspergillus clavatus (strain ATCC 1007 / CBS 513.65 / DSM 816 / NCTC 3887 / NRRL 1 / QM 1276 / 107)	51.56	120560	198360	167220	358650		267250	1	1
68	A1D4D1|SAR1_NEOFI	Small COPII coat GTPase sar1	Neosartorya fischeri (strain ATCC 1020 / DSM 3700 / CBS 544.65 / FGSC A1164 / JCM 1740 / NRRL 181 / WB 181)	51.56	120560	198360	167220	358650		267250	1	1
68	tr|A0A4S8UC58|A0A4S8UC58_AURPU	Small COPII coat GTPase SAR1	Aureobasidium pullulans	51.56	120560	198360	167220	358650		267250	1	1
68	tr|I2GWA0|I2GWA0_TETBL	Small COPII coat GTPase SAR1	Tetrapisispora blattae (strain ATCC 34711 / CBS 6284 / DSM 70876 / NBRC 10599 / NRRL Y-10934 / UCD 77-7)	51.56	120560	198360	167220	358650		267250	1	1
68	tr|H2B174|H2B174_KAZAF	Small COPII coat GTPase SAR1	Kazachstania africana (strain ATCC 22294 / BCRC 22015 / CBS 2517 / CECT 1963 / NBRC 1671 / NRRL Y-8276)	51.56	120560	198360	167220	358650		267250	1	1
68	tr|A0A5P2U9R1|A0A5P2U9R1_KLULC	Small COPII coat GTPase SAR1	Kluyveromyces lactis	51.56	120560	198360	167220	358650		267250	1	1
68	A3LTA2|SAR1_PICST	Small COPII coat GTPase SAR1	Scheffersomyces stipitis (strain ATCC 58785 / CBS 6054 / NBRC 10063 / NRRL Y-11545)	51.56	120560	198360	167220	358650		267250	1	1
68	P20606|SAR1_YEAST	Small COPII coat GTPase SAR1	Saccharomyces cerevisiae (strain ATCC 204508 / S288c)	51.56	120560	198360	167220	358650		267250	1	1
68	P0C583|SAR1_NEUCR	Small COPII coat GTPase sar1	Neurospora crassa (strain ATCC 24698 / 74-OR23-1A / CBS 708.71 / DSM 1257 / FGSC 987)	51.56	120560	198360	167220	358650		267250	1	1
68	Q2HA55|SAR1_CHAGB	Small COPII coat GTPase SAR1	Chaetomium globosum (strain ATCC 6205 / CBS 148.51 / DSM 1962 / NBRC 6347 / NRRL 1970)	51.56	120560	198360	167220	358650		267250	1	1
68	tr|A0A0W0EDF4|A0A0W0EDF4_CANGB	Small COPII coat GTPase SAR1	Candida glabrata	51.56	120560	198360	167220	358650		267250	1	1
68	Q4P0I7|SAR1_USTMA	Small COPII coat GTPase SAR1	Ustilago maydis (strain 521 / FGSC 9021)	51.56	120560	198360	167220	358650		267250	1	1
68	P0CR30|SAR1_CRYNJ	Small COPII coat GTPase SAR1	Cryptococcus neoformans var. neoformans serotype D (strain JEC21 / ATCC MYA-565)	51.56	120560	198360	167220	358650		267250	1	1
68	tr|A0A061AXF8|A0A061AXF8_CYBFA	Small COPII coat GTPase SAR1	Cyberlindnera fabianii	51.56	120560	198360	167220	358650		267250	1	1
68	tr|A0A2U9QYF6|A0A2U9QYF6_PICKU	Small COPII coat GTPase SAR1	Pichia kudriavzevii	51.56	120560	198360	167220	358650		267250	1	1
68	tr|A0A8H3TTY9|A0A8H3TTY9_9TREE	Uncharacterized protein	Naganishia liquefaciens	51.56	120560	198360	167220	358650		267250	1	1
69	A3PIB9|ATPB1_CERS1	ATP synthase subunit beta 1	Cereibacter sphaeroides (strain ATCC 17029 / ATH 2.4.9)	75.15			112660	165470	86761	124480	2	1
69	Q3J431|ATPB1_CERS4	ATP synthase subunit beta 1	Cereibacter sphaeroides (strain ATCC 17023 / DSM 158 / JCM 6121 / CCUG 31486 / LMG 2827 / NBRC 12203 / NCIMB 8253 / ATH 2.4.1.)	75.15			112660	165470	86761	124480	2	1
70	tr|K1VEH0|K1VEH0_TRIAC	Malate dehydrogenase	Trichosporon asahii var. asahii (strain CBS 8904)	77.68	460570	617120	489050	591760	415680	452840	2	2
70	tr|J5T1X5|J5T1X5_TRIAS	Malate dehydrogenase	Trichosporon asahii var. asahii (strain ATCC 90039 / CBS 2479 / JCM 2466 / KCTC 7840 / NBRC 103889/ NCYC 2677 / UAMH 7654)	77.68	460570	617120	489050	591760	415680	452840	2	2
71	tr|D2D961|D2D961_JATCU	S18.A ribosomal protein	Jatropha curcas	88.54	370160	489080	423950	525310	290270	308200	3	3
71	tr|C0KQW2|C0KQW2_JATCU	S18 ribosomal protein	Jatropha curcas	88.54	370160	489080	423950	525310	290270	308200	3	3
72	tr|A0A4P6XQ57|A0A4P6XQ57_9ASCO	Ribosomal protein S15P/S13E	Metschnikowia aff. pulcherrima	54.38	779360	198850	527710	1196600		145050	3	3
72	tr|G8YES2|G8YES2_PICSO	Piso0_002334 protein	Pichia sorbitophila (strain ATCC MYA-4447 / BCRC 22081 / CBS 7064 / NBRC 10061 / NRRL Y-12695)	54.38	76770	198850	278350	387280		145050	2	2
72	tr|B9WIE6|B9WIE6_CANDC	Ribosomal protein small subunit putative	Candida dubliniensis (strain CD36 / ATCC MYA-646 / CBS 7987 / NCPF 3949 / NRRL Y-17841)	54.38	76770	198850	278350	387280		145050	2	2
72	tr|A0A061B8H9|A0A061B8H9_CYBFA	CYFA0S22e01464g1_1	Cyberlindnera fabianii	54.38	76770	198850	278350	387280		145050	2	2
72	tr|A0A7H9HTA1|A0A7H9HTA1_9SACH	Ribosomal_S13_N domain-containing protein	Torulaspora sp. CBS 2947	54.38	76770	198850	278350	387280		145050	2	2
72	tr|A0A1E3P5P3|A0A1E3P5P3_WICAA	Ribosomal_S13_N domain-containing protein	Wickerhamomyces anomalus (strain ATCC 58044 / CBS 1984 / NCYC 433 / NRRL Y-366-8)	54.38	76770	198850	278350	387280		145050	2	2
72	tr|A0A1V2L8T3|A0A1V2L8T3_CYBFA	Ribosomal_S13_N domain-containing protein	Cyberlindnera fabianii	54.38	76770	198850	278350	387280		145050	2	2
72	P33192|RS13_CANMA	40S ribosomal protein S13	Candida maltosa	54.38	76770	198850	278350	387280		145050	2	2
72	tr|A0A2U9R9S0|A0A2U9R9S0_PICKU	Ribosomal_S13_N domain-containing protein	Pichia kudriavzevii	54.38	76770	198850	278350	387280		145050	2	2
72	tr|A0A099NT48|A0A099NT48_PICKU	40S ribosomal protein S13	Pichia kudriavzevii	54.38	76770	198850	278350	387280		145050	2	2
72	tr|A0A0W0D770|A0A0W0D770_CANGB	40S ribosomal protein S13	Candida glabrata	54.38	76770	198850	278350	387280		145050	2	2
72	tr|H2ASB4|H2ASB4_KAZAF	Ribosomal_S13_N domain-containing protein	Kazachstania africana (strain ATCC 22294 / BCRC 22015 / CBS 2517 / CECT 1963 / NBRC 1671 / NRRL Y-8276)	54.38	76770	198850	278350	387280		145050	2	2
72	tr|A0A0L8RP23|A0A0L8RP23_SACEU	RPS13-like protein	Saccharomyces eubayanus	54.38	76770	198850	278350	387280		145050	2	2
72	tr|G8JWB8|G8JWB8_ERECY	Ribosomal_S13_N domain-containing protein	Eremothecium cymbalariae (strain CBS 270.75 / DBVPG 7215 / KCTC 17166 / NRRL Y-17582)	54.38	76770	198850	278350	387280		145050	2	2
72	tr|A0A5P2UB89|A0A5P2UB89_KLULC	Rps13	Kluyveromyces lactis	54.38	76770	198850	278350	387280		145050	2	2
72	tr|A0A0J9X217|A0A0J9X217_LACKL	US15	Lachancea kluyveri	54.38	76770	198850	278350	387280		145050	2	2
72	tr|Q750I1|Q750I1_ASHGO	AGL030Wp	Ashbya gossypii (strain ATCC 10895 / CBS 109.51 / FGSC 9923 / NRRL Y-1056)	54.38	76770	198850	278350	387280		145050	2	2
72	tr|C4R7Y4|C4R7Y4_KOMPG	Protein component of the small (40S) ribosomal subunit	Komagataella phaffii (strain GS115 / ATCC 20864)	54.38	76770	198850	278350	387280		145050	2	2
72	tr|Q6C242|Q6C242_YARLI	YALI0F11055p	Yarrowia lipolytica (strain CLIB 122 / E 150)	54.38	76770	198850	278350	387280		145050	2	2
72	tr|A0A6C1DP30|A0A6C1DP30_SACPS	Ribosomal 40S subunit protein S13	Saccharomyces pastorianus	54.38	76770	198850	278350	387280		145050	2	2
72	tr|A0A1S7HGW0|A0A1S7HGW0_9SACH	RPS13 (YDR064W)	Zygosaccharomyces parabailii	54.38	76770	198850	278350	387280		145050	2	2
72	tr|W0TAQ3|W0TAQ3_KLUMD	40S ribosomal protein S13	Kluyveromyces marxianus (strain DMKU3-1042 / BCC 29191 / NBRC 104275)	54.38	76770	198850	278350	387280		145050	2	2
72	tr|A0A8J2T819|A0A8J2T819_ZYGB2	ZYBA0S05-07998g1_1	Zygosaccharomyces bailii (strain CLIB 213 / ATCC 58445 / CBS 680 / BCRC 21525 / NBRC 1098 / NCYC 1416 / NRRL Y-2227)	54.38	76770	198850	278350	387280		145050	2	2
72	tr|A0A0X8HVJ2|A0A0X8HVJ2_9SACH	HGL028Wp	Eremothecium sinecaudum	54.38	76770	198850	278350	387280		145050	2	2
72	tr|F2QZ60|F2QZ60_KOMPC	40S ribosomal protein S13	Komagataella phaffii (strain ATCC 76273 / CBS 7435 / CECT 11047 / NRRL Y-11430 / Wegner 21-1)	54.38	76770	198850	278350	387280		145050	2	2
72	tr|A0A6C1E3V1|A0A6C1E3V1_SACPS	Ribosomal 40S subunit protein S13	Saccharomyces pastorianus	54.38	76770	198850	278350	387280		145050	2	2
72	P05756|RS13_YEAST	40S ribosomal protein S13	Saccharomyces cerevisiae (strain ATCC 204508 / S288c)	54.38	76770	198850	278350	387280		145050	2	2
72	tr|A0A8J5BQX1|A0A8J5BQX1_9ASCO	40S ribosomal protein	Yarrowia sp. B02	54.38	76770	198850	278350	387280		145050	2	2
72	tr|N1PAC5|N1PAC5_YEASC	Rps13p	Saccharomyces cerevisiae (strain CEN.PK113-7D)	54.38	76770	198850	278350	387280		145050	2	2
72	tr|B3LGK6|B3LGK6_YEAS1	Ribosomal protein S13	Saccharomyces cerevisiae (strain RM11-1a)	54.38	76770	198850	278350	387280		145050	2	2
73	tr|A0A7W2HVW5|A0A7W2HVW5_9ACTN	Bifunctional aldolase/short-chain dehydrogenase	Streptomyces griseoaurantiacus	53.76		17744	245260	310290	191910	236790	1	1
74	tr|A0A650DXE0|A0A650DXE0_9FABA	2-Cys peroxiredoxin BAS1 (Fragment)	Lens nigricans	52.39	123900	74261	338320	568110	177600	0	1	1
74	tr|A0A650DXB7|A0A650DXB7_9FABA	2-Cys peroxiredoxin BAS1 (Fragment)	Lens lamottei	52.39	123900	74261	338320	568110	177600	0	1	1
74	tr|A0A650DXH5|A0A650DXH5_LENCO	2-Cys peroxiredoxin BAS1 (Fragment)	Lens culinaris subsp. orientalis	52.39	123900	74261	338320	568110	177600	0	1	1
74	tr|A0A650DXR3|A0A650DXR3_LENCT	2-Cys peroxiredoxin BAS1 (Fragment)	Lens culinaris subsp. tomentosus	52.39	123900	74261	338320	568110	177600	0	1	1
74	tr|A0A650DXI7|A0A650DXI7_LENCU	2-Cys peroxiredoxin BAS1 (Fragment)	Lens culinaris subsp. odemensis	52.39	123900	74261	338320	568110	177600	0	1	1
74	tr|A0A650DXD0|A0A650DXD0_LENER	2-Cys peroxiredoxin BAS1 (Fragment)	Lens ervoides	52.39	123900	74261	338320	568110	177600	0	1	1
74	tr|A0A650DX15|A0A650DX15_LENCC	2-Cys peroxiredoxin BAS1 (Fragment)	Lens culinaris subsp. culinaris	52.39	123900	74261	338320	568110	177600	0	1	1
75	tr|L7P6V7|L7P6V7_LENCC	Ribulose bisphosphate carboxylase large chain (Fragment)	Lens culinaris subsp. culinaris	79.47			503270	330000	102920	257980	4	4
75	tr|A0A023INB0|A0A023INB0_LENCU	Ribulose bisphosphate carboxylase large chain	Lens culinaris	79.47			503270	330000	102920	257980	4	4
76	P02968|FLA_BACSU	Flagellin	Bacillus subtilis (strain 168)	50.18			97126	203280	142830	187990	2	2
76	Q05203|FLA_ALKHC	Flagellin	Alkalihalobacillus halodurans (strain ATCC BAA-125 / DSM 18197 / FERM 7344 / JCM 9153 / C-125)	50.18			97126	203280	142830	187990	1	1
76	P80583|FLA_CLOTY	Flagellin (Fragment)	Clostridium tyrobutyricum	50.18			97126	203280	142830	187990	1	1
77	tr|K7VPA4|K7VPA4_SOLTU	Ribosomal protein L24	Solanum tuberosum	80.04	419040	557020	899850	1224100	555480	1196000	4	4
78	Q0I816|AMPA_SYNS3	Probable cytosol aminopeptidase	Synechococcus sp. (strain CC9311)	56.3	101520	120710	356180	610650	305560	532830	2	2
78	Q319F5|AMPA_PROM9	Probable cytosol aminopeptidase	Prochlorococcus marinus (strain MIT 9312)	56.3	510140	37604	256820	501620	305560	473760	2	2
78	A8G6E3|AMPA_PROM2	Probable cytosol aminopeptidase	Prochlorococcus marinus (strain MIT 9215)	56.3	510140	37604	256820	501620	305560	473760	2	2
78	A3PEG6|AMPA_PROM0	Probable cytosol aminopeptidase	Prochlorococcus marinus (strain MIT 9301)	56.3	510140	37604	256820	501620	305560	473760	2	2
78	Q7V0D4|AMPA_PROMP	Probable cytosol aminopeptidase	Prochlorococcus marinus subsp. pastoris (strain CCMP1986 / NIES-2087 / MED4)	56.3	510140	37604	256820	501620	305560	473760	2	2
78	O06865|AMPA_SYNE7	Probable cytosol aminopeptidase	Synechococcus elongatus (strain PCC 7942 / FACHB-805)	56.3	30689	37604	256820	501620	305560	473760	1	1
78	Q5N569|AMPA_SYNP6	Probable cytosol aminopeptidase	Synechococcus sp. (strain ATCC 27144 / PCC 6301 / SAUG 1402/1)	56.3	30689	37604	256820	501620	305560	473760	1	1
78	Q3AHT4|AMPA_SYNSC	Probable cytosol aminopeptidase	Synechococcus sp. (strain CC9605)	56.3	30689	37604	256820	501620	305560	473760	1	1
78	Q7VAP4|AMPA_PROMA	Probable cytosol aminopeptidase	Prochlorococcus marinus (strain SARG / CCMP1375 / SS120)	56.3	30689	37604	256820	501620	305560	473760	1	1
78	A5GN62|AMPA_SYNPW	Probable cytosol aminopeptidase	Synechococcus sp. (strain WH7803)	56.3	30689	37604	256820	501620	305560	473760	1	1
78	A2BSQ4|AMPA_PROMS	Probable cytosol aminopeptidase	Prochlorococcus marinus (strain AS9601)	56.3	30689	37604	256820	501620	305560	473760	1	1
78	B1XK83|AMPA_SYNP2	Probable cytosol aminopeptidase	Synechococcus sp. (strain ATCC 27264 / PCC 7002 / PR-6)	56.3	30689	37604	256820	501620	305560	473760	1	1
78	Q3AZE8|AMPA_SYNS9	Probable cytosol aminopeptidase	Synechococcus sp. (strain CC9902)	56.3	30689	37604	256820	501620	305560	473760	1	1
78	Q8EI85|AMPA1_SHEON	Probable cytosol aminopeptidase 1	Shewanella oneidensis (strain MR-1)	56.3	30689	37604	256820	501620	305560	473760	1	1
78	Q7U8Q1|AMPA_PARMW	Probable cytosol aminopeptidase	Parasynechococcus marenigrum (strain WH8102)	56.3	30689	37604	256820	501620	305560	473760	1	1
78	Q7V5X8|AMPA_PROMM	Probable cytosol aminopeptidase	Prochlorococcus marinus (strain MIT 9313)	56.3	30689	37604	256820	501620	305560	473760	1	1
78	A9BBV5|AMPA_PROM4	Probable cytosol aminopeptidase	Prochlorococcus marinus (strain MIT 9211)	56.3	30689	37604	256820	501620	305560	473760	1	1
78	A5GV03|AMPA_SYNR3	Probable cytosol aminopeptidase	Synechococcus sp. (strain RCC307)	56.3	30689	37604	256820	501620	305560	473760	1	1
79	P0AG84|YGHA_ECOLI	Uncharacterized oxidoreductase YghA	Escherichia coli (strain K12)	60.06	53214	2200100	50262	484400	812690	820480	3	3
79	P0AG85|YGHA_ECO57	Uncharacterized oxidoreductase YghA	Escherichia coli O157:H7	60.06	53214	2200100	50262	484400	812690	820480	3	3
79	P40398|YHXD_BACSU	Uncharacterized oxidoreductase YhxD	Bacillus subtilis (strain 168)	60.06	53214		50262	484400	812690	820480	2	2
80	tr|K7XKT7|K7XKT7_SOLTU	UDP-arabinopyranose mutase	Solanum tuberosum	62.06			538440	901530	63409	693010	1	1
81	Q948T6|LGUL_ORYSJ	Lactoylglutathione lyase	Oryza sativa subsp. japonica	60.03	571600	373820	313320	666290			2	2
82	tr|A0A642UXH4|A0A642UXH4_9ASCO	Aldo_ket_red domain-containing protein	Trichomonascus ciferrii	50.42	47690		110320	136680	60469	89620	1	1
82	tr|M5E5H3|M5E5H3_MALS4	Similar to S.cerevisiae protein GCY1 (Glycerol dehydrogenase)	Malassezia sympodialis (strain ATCC 42132)	50.42	47690		110320	136680	60469	89620	1	1
83	tr|J7RDF3|J7RDF3_KAZNA	Glutathione peroxidase	Kazachstania naganishii (strain ATCC MYA-139 / BCRC 22969 / CBS 8797 / KCTC 17520 / NBRC 10181 / NCYC 3082 / Yp74L-3)	56.78	90980	173050	189370	528840	447570	407830	1	1
84	tr|Q5KJ03|Q5KJ03_CRYNJ	Fatty acid beta-oxidation-related protein putative	Cryptococcus neoformans var. neoformans serotype D (strain JEC21 / ATCC MYA-565)	52.25			979370	747770	778610	575520	1	1
84	tr|F5HFR3|F5HFR3_CRYNB	Uncharacterized protein	Cryptococcus neoformans var. neoformans serotype D (strain B-3501A)	52.25			979370	747770	778610	575520	1	1
85	tr|A0A0N1HCW7|A0A0N1HCW7_9EURO	Elongation factor 1-beta	Phialophora attinorum	44.71	409260		453410	756520	203080	530570	1	1
88	A1TYT7|METE_MARN8	5-methyltetrahydropteroyltriglutamate--homocysteine methyltransferase	Marinobacter nauticus (strain ATCC 700491 / DSM 11845 / VT8)	69.47			1180300	1412500	606280	872780	4	4
89	P47943|IF4A_SCHPO	ATP-dependent RNA helicase eIF4A	Schizosaccharomyces pombe (strain 972 / ATCC 24843)	71.8		698250	228120				3	2
89	tr|A0A167CZQ7|A0A167CZQ7_9ASCO	ATP-dependent RNA helicase eIF4A	Sugiyamaella lignohabitans	71.8		449270	228120				2	1
89	tr|S9X8T6|S9X8T6_SCHCR	ATP-dependent RNA helicase eIF4A	Schizosaccharomyces cryophilus (strain OY26 / ATCC MYA-4695 / CBS 11777 / NBRC 106824 / NRRL Y48691)	71.8		449270	228120				2	1
89	Q2HFP1|IF4A_CHAGB	ATP-dependent RNA helicase eIF4A	Chaetomium globosum (strain ATCC 6205 / CBS 148.51 / DSM 1962 / NBRC 6347 / NRRL 1970)	71.8		449270	228120				2	1
89	tr|B6K7Q6|B6K7Q6_SCHJY	ATP-dependent RNA helicase eIF4A	Schizosaccharomyces japonicus (strain yFS275 / FY16936)	71.8		449270	228120				2	1
89	tr|A0A4S9YMG7|A0A4S9YMG7_AURPU	ATP-dependent RNA helicase eIF4A	Aureobasidium pullulans	71.8		449270	228120				2	1
89	tr|S9Q0L1|S9Q0L1_SCHOY	ATP-dependent RNA helicase eIF4A	Schizosaccharomyces octosporus (strain yFS286)	71.8		449270	228120				2	1
89	tr|A0A4T0CRK2|A0A4T0CRK2_AURPU	ATP-dependent RNA helicase eIF4A	Aureobasidium pullulans	71.8		449270	228120				2	1
89	tr|A0A4S9KEL5|A0A4S9KEL5_AURPU	ATP-dependent RNA helicase eIF4A	Aureobasidium pullulans	71.8		449270	228120				2	1
89	tr|A0A4S9VC37|A0A4S9VC37_AURPU	ATP-dependent RNA helicase eIF4A	Aureobasidium pullulans	71.8		449270	228120				2	1
89	A4QVP2|IF4A_MAGO7	ATP-dependent RNA helicase eIF4A	Magnaporthe oryzae (strain 70-15 / ATCC MYA-4617 / FGSC 8958)	71.8		449270	228120				2	1
89	Q0UU86|IF4A_PHANO	ATP-dependent RNA helicase eIF4A	Phaeosphaeria nodorum (strain SN15 / ATCC MYA-4574 / FGSC 10173)	71.8		449270	228120				2	1
89	Q7RV88|IF4A_NEUCR	ATP-dependent RNA helicase eIF4A	Neurospora crassa (strain ATCC 24698 / 74-OR23-1A / CBS 708.71 / DSM 1257 / FGSC 987)	71.8		449270	228120				2	1
89	tr|A0A4S9XFH9|A0A4S9XFH9_AURPU	ATP-dependent RNA helicase eIF4A	Aureobasidium pullulans	71.8		449270	228120				2	1
89	tr|A0A4S8W1T2|A0A4S8W1T2_AURPU	ATP-dependent RNA helicase eIF4A	Aureobasidium pullulans	71.8		449270	228120				2	1
89	tr|A0A4S9MX59|A0A4S9MX59_AURPU	ATP-dependent RNA helicase eIF4A	Aureobasidium pullulans	71.8		449270	228120				2	1
89	tr|A0A4S9ZDD9|A0A4S9ZDD9_AURPU	ATP-dependent RNA helicase eIF4A	Aureobasidium pullulans	71.8		449270	228120				2	1
89	tr|A0A4S9M2B1|A0A4S9M2B1_AURPU	ATP-dependent RNA helicase eIF4A	Aureobasidium pullulans	71.8		449270	228120				2	1
89	tr|A0A4S9IRF4|A0A4S9IRF4_AURPU	ATP-dependent RNA helicase eIF4A	Aureobasidium pullulans	71.8		449270	228120				2	1
89	tr|A0A4T0ALR1|A0A4T0ALR1_AURPU	ATP-dependent RNA helicase eIF4A	Aureobasidium pullulans	71.8		449270	228120				2	1
89	tr|A0A4S9U7L9|A0A4S9U7L9_AURPU	ATP-dependent RNA helicase eIF4A	Aureobasidium pullulans	71.8		449270	228120				2	1
89	tr|A0A4S9AJP1|A0A4S9AJP1_AURPU	ATP-dependent RNA helicase eIF4A	Aureobasidium pullulans	71.8		449270	228120				2	1
89	tr|A0A4S8ZN64|A0A4S8ZN64_AURPU	ATP-dependent RNA helicase eIF4A	Aureobasidium pullulans	71.8		449270	228120				2	1
89	tr|A0A060T8H0|A0A060T8H0_BLAAD	ATP-dependent RNA helicase eIF4A	Blastobotrys adeninivorans	71.8		449270	228120				1	1
89	A6RJ45|IF4A_BOTFB	ATP-dependent RNA helicase eIF4A	Botryotinia fuckeliana (strain B05.10)	71.8		449270	228120				1	1
89	tr|A0A642V2W8|A0A642V2W8_9ASCO	ATP-dependent RNA helicase eIF4A	Trichomonascus ciferrii	71.8		449270	228120				1	1
89	tr|R7YR28|R7YR28_CONA1	ATP-dependent RNA helicase eIF4A	Coniosporium apollinis (strain CBS 100218)	71.8		449270	228120				1	1
89	Q1DQ20|IF4A_COCIM	ATP-dependent RNA helicase eIF4A	Coccidioides immitis (strain RS)	71.8		449270	228120				1	1
91	P08821|DBH1_BACSU	DNA-binding protein HU 1	Bacillus subtilis (strain 168)	51.81					209950	503180	1	1
92	Q06967|14336_ORYSJ	14-3-3-like protein GF14-F	Oryza sativa subsp. japonica	66.31	752620	17334	405690	154470			7	4
92	Q6EUP4|14335_ORYSJ	14-3-3-like protein GF14-E	Oryza sativa subsp. japonica	66.31	752620	17334	405690	154470			7	4
92	Q7XTE8|14332_ORYSJ	14-3-3-like protein GF14-B	Oryza sativa subsp. japonica	66.31	752620	17334	405690	154470			7	4
92	tr|S9PXE4|S9PXE4_SCHOY	14-3-3 family protein Rad25	Schizosaccharomyces octosporus (strain yFS286)	66.31	170160		405690	154470			5	2
92	tr|S9W2P3|S9W2P3_SCHCR	14-3-3 family protein Rad25	Schizosaccharomyces cryophilus (strain OY26 / ATCC MYA-4695 / CBS 11777 / NBRC 106824 / NRRL Y48691)	66.31	170160		405690	154470			5	2
92	P42657|RAD25_SCHPO	Checkpoint signal transducer rad25	Schizosaccharomyces pombe (strain 972 / ATCC 24843)	66.31	170160		405690	154470			5	2
93	Q9HG01|BIP_PICAN	Endoplasmic reticulum chaperone BiP	Pichia angusta	48.75		14141	123830	145500	75599	67130	7	2
93	tr|W1QLJ9|W1QLJ9_OGAPD	Endoplasmic reticulum chaperone BiP	Ogataea parapolymorpha (strain ATCC 26012 / BCRC 20466 / JCM 22074 / NRRL Y-7560 / DL-1)	48.75		14141	123830	145500	75599	67130	7	2
95	tr|A7Y7E4|A7Y7E4_STYHA	Heat shock protein	Stylosanthes hamata	59.94	174690	254220	140270	52998	461240	121470	5	5
96	tr|R9PD02|R9PD02_PSEHS	Triosephosphate isomerase	Pseudozyma hubeiensis (strain SY62)	51.1			483890	670950	481150	564770	1	1
96	tr|M5E9U4|M5E9U4_MALS4	Triosephosphate isomerase	Malassezia sympodialis (strain ATCC 42132)	51.1			483890	670950	481150	564770	1	1
96	tr|M9MGD7|M9MGD7_PSEA3	Triosephosphate isomerase	Pseudozyma antarctica (strain T-34)	51.1			483890	670950	481150	564770	1	1
96	P00940|TPIS_CHICK	Triosephosphate isomerase	Gallus gallus	51.1			483890	670950	481150	564770	1	1
96	Q12574|TPIS_COPC7	Triosephosphate isomerase	Coprinopsis cinerea (strain Okayama-7 / 130 / ATCC MYA-4618 / FGSC 9003)	51.1			483890	670950	481150	564770	1	1
96	tr|A0A081CDD8|A0A081CDD8_PSEA2	Triosephosphate isomerase	Pseudozyma antarctica	51.1			483890	670950	481150	564770	1	1
96	tr|W3VEL0|W3VEL0_PSEA5	Triosephosphate isomerase	Pseudozyma aphidis (strain ATCC 32657 / CBS 517.83 / DSM 70725 / JCM 10318 / NBRC 10182 / NRRL Y-7954 / St-0401)	51.1			483890	670950	481150	564770	1	1
97	A8ZUA1|ATPB_DESOH	ATP synthase subunit beta	Desulfococcus oleovorans (strain DSM 6200 / JCM 39069 / Hxd3)	53.7	48854	216820	71790		65474		1	1
98	tr|A1YW93|A1YW93_PHYPO	14-3-3-like protein	Physarum polycephalum	68.2	26159						4	1
99	tr|G8YQN0|G8YQN0_PICSO	Elongation factor 2	Pichia sorbitophila (strain ATCC MYA-4447 / BCRC 22081 / CBS 7064 / NBRC 10061 / NRRL Y-12695)	50.55				233680		96776	1	1
104	Q9CI09|CLPE_LACLA	ATP-dependent Clp protease ATP-binding subunit ClpE	Lactococcus lactis subsp. lactis (strain IL1403)	48.9			10060	77772		1156700	2	2
104	Q7A6G6|CLPB_STAAN	Chaperone protein ClpB	Staphylococcus aureus (strain N315)	48.9			10060	77772	42748	340990	2	2
104	Q8EW28|CLPB_MYCPE	Chaperone protein ClpB	Mycoplasma penetrans (strain HF-2)	48.9			10060	77772		44590	1	1
104	Q73IE4|CLPB_WOLPM	Chaperone protein ClpB	Wolbachia pipientis wMel	48.9			10060	77772		44590	1	1
104	Q8DG71|CLPB2_THEVB	Chaperone protein ClpB 2	Thermosynechococcus vestitus (strain IAM M-273 / NIES-2133 / BP-1)	48.9			10060	77772		44590	1	1
104	Q7VBL0|CLPB_PROMA	Chaperone protein ClpB	Prochlorococcus marinus (strain SARG / CCMP1375 / SS120)	48.9			10060	77772		44590	1	1
105	tr|A0A7H9HPJ1|A0A7H9HPJ1_9SACH	Peptidyl-prolyl cis-trans isomerase	Torulaspora sp. CBS 2947	43.54	573520	472080	568740	797050	75571	378180	2	2
108	tr|A0A1B2J8H8|A0A1B2J8H8_PICPA	BA75_01744T0	Komagataella pastoris	55.97				460850		789980	2	1
108	tr|F2QLZ7|F2QLZ7_KOMPC	40S ribosomal protein S3	Komagataella phaffii (strain ATCC 76273 / CBS 7435 / CECT 11047 / NRRL Y-11430 / Wegner 21-1)	55.97				460850		789980	2	1
108	tr|C4QVA2|C4QVA2_KOMPG	Protein component of the small (40S) ribosomal subunit	Komagataella phaffii (strain GS115 / ATCC 20864)	55.97				460850		789980	2	1
110	A8FAG3|CH60_BACP2	Chaperonin GroEL	Bacillus pumilus (strain SAFR-032)	45					123010	51058	3	2
110	Q65MZ8|CH60_BACLD	Chaperonin GroEL	Bacillus licheniformis (strain ATCC 14580 / DSM 13 / JCM 2505 / CCUG 7422 / NBRC 12200 / NCIMB 9375 / NCTC 10341 / NRRL NRS-1264 / Gibson 46)	45					123010	51058	3	2
110	A7Z207|CH60_BACVZ	Chaperonin GroEL	Bacillus velezensis (strain DSM 23117 / BGSC 10A6 / LMG 26770 / FZB42)	45					123010	51058	3	2
110	Q2YUD8|CH60_STAAB	Chaperonin GroEL	Staphylococcus aureus (strain bovine RF122 / ET3-1)	45					16726	51058	2	1
110	A5IUH6|CH60_STAA9	Chaperonin GroEL	Staphylococcus aureus (strain JH9)	45					16726	51058	2	1
110	A6QIM7|CH60_STAAE	Chaperonin GroEL	Staphylococcus aureus (strain Newman)	45					16726	51058	2	1
110	P63766|CH60_STAAM	Chaperonin GroEL	Staphylococcus aureus (strain Mu50 / ATCC 700699)	45					16726	51058	2	1
110	P63767|CH60_STAAW	Chaperonin GroEL	Staphylococcus aureus (strain MW2)	45					16726	51058	2	1
110	Q2FF95|CH60_STAA3	Chaperonin GroEL	Staphylococcus aureus (strain USA300)	45					16726	51058	2	1
110	A8Z4T2|CH60_STAAT	Chaperonin GroEL	Staphylococcus aureus (strain USA300 / TCH1516)	45					16726	51058	2	1
110	Q2FWN4|CH60_STAA8	Chaperonin GroEL	Staphylococcus aureus (strain NCTC 8325 / PS 47)	45					16726	51058	2	1
110	Q08854|CH60_STAAU	Chaperonin GroEL	Staphylococcus aureus	45					16726	51058	2	1
110	Q4L7R4|CH60_STAHJ	Chaperonin GroEL	Staphylococcus haemolyticus (strain JCSC1435)	45					16726	51058	2	1
110	Q8VV84|CH60_PARTM	Chaperonin GroEL	Parageobacillus thermoglucosidasius	45					16726	51058	2	1
110	Q6HPC7|CH60_BACHK	Chaperonin GroEL	Bacillus thuringiensis subsp. konkukian (strain 97-27)	45					16726	51058	1	1
110	B7IUT0|CH60_BACC2	Chaperonin GroEL	Bacillus cereus (strain G9842)	45					16726	51058	1	1
110	B7H4Q7|CH60_BACC4	Chaperonin GroEL	Bacillus cereus (strain B4264)	45					16726	51058	1	1
110	A0R8W4|CH60_BACAH	Chaperonin GroEL	Bacillus thuringiensis (strain Al Hakam)	45					16726	51058	1	1
110	C3PAV1|CH60_BACAA	Chaperonin GroEL	Bacillus anthracis (strain A0248)	45					16726	51058	1	1
110	B7JM60|CH60_BACC0	Chaperonin GroEL	Bacillus cereus (strain AH820)	45					16726	51058	1	1
110	Q4MPR6|CH60_BACCE	Chaperonin GroEL	Bacillus cereus	45					16726	51058	1	1
110	Q814B0|CH60_BACCR	Chaperonin GroEL	Bacillus cereus (strain ATCC 14579 / DSM 31 / CCUG 7414 / JCM 2152 / NBRC 15305 / NCIMB 9373 / NCTC 2599 / NRRL B-3711)	45					16726	51058	1	1
110	B9J1H2|CH60_BACCQ	Chaperonin GroEL	Bacillus cereus (strain Q1)	45					16726	51058	1	1
110	A8YTH8|CH60_LACH4	Chaperonin GroEL	Lactobacillus helveticus (strain DPC 4571)	45					16726	51058	1	1
110	O68324|CH60_LACHE	Chaperonin GroEL	Lactobacillus helveticus	45					16726	51058	1	1
110	A7GKG0|CH60_BACCN	Chaperonin GroEL	Bacillus cytotoxicus (strain DSM 22905 / CIP 110041 / 391-98 / NVH 391-98)	45					16726	51058	1	1
110	C1KX21|CH60_LISMC	Chaperonin GroEL	Listeria monocytogenes serotype 4b (strain CLIP80459)	45					16726	51058	2	1
110	Q71XU6|CH60_LISMF	Chaperonin GroEL	Listeria monocytogenes serotype 4b (strain F2365)	45					16726	51058	2	1
110	Q93G07|CH60_LACAC	Chaperonin GroEL	Lactobacillus acidophilus (strain ATCC 700396 / NCK56 / N2 / NCFM)	45					16726	51058	1	1
110	A9VQG8|CH60_BACMK	Chaperonin GroEL	Bacillus mycoides (strain KBAB4)	45					16726	51058	1	1
110	P26209|CH60_BACP3	Chaperonin GroEL	Bacillus sp. (strain PS3)	45					16726	51058	1	1
110	A4IJV3|CH60_GEOTN	Chaperonin GroEL	Geobacillus thermodenitrificans (strain NG80-2)	45					16726	51058	1	1
112	tr|A0A0H5C291|A0A0H5C291_CYBJN	Endoribonuclease YSH1	Cyberlindnera jadinii (strain ATCC 18201 / CBS 1600 / BCRC 20928 / JCM 3617 / NBRC 0987 / NRRL Y-1542)	44.03	3723500	5586500					1	1

## Sheet: Faba bean
Protein Group	Accession	Description	Species	-10lgP	Area VSF1	Area VSF2	Area VSF3	Area VSF4	Area VSF5	Area VSF6	#Peptides	#Unique
1	tr|I0B569|I0B569_VICFA	Vicilin	Vicia faba	375.94	4426500000	3995500000	4065100000	4527900000	3761100000	3208400000	204	171
1	P08438|VCL_VICFA	Vicilin	Vicia faba	375.94	4426500000	3995500000	4065100000	4527900000	3761100000	3208400000	204	171
2	P05190|LEGB4_VICFA	Legumin type B	Vicia faba	375.35	1469100000	1738500000	1815700000	1694600000	1960100000	1916100000	193	67
3	P16078|LEGB2_VICFA	Legumin type B (Fragment)	Vicia faba	360.35	301770000	462350000	268550000	225780000	21583000	21642000	160	4
4	tr|B0BCL8|B0BCL8_VICFA	Convicilin (Fragment)	Vicia faba	300.48	1043900000	1053700000	1026600000	1010000000	1014500000	973320000	119	78
5	P16079|LEGB6_VICFA	Legumin type B (Fragment)	Vicia faba	355.19	104850000	84789000	40350000	47279000	2266900	882090	157	4
6	tr|Q99304|Q99304_VICFA	Legumin A2 primary translation product	Vicia faba var. minor	344.21	1624300000	1816300000	1722100000	1683000000	1277200000	1374700000	156	72
7	tr|Q03971|Q03971_VICFA	N-terminal incomplete legumin A1 pre-pro-polypeptide (Fragment)	Vicia faba var. minor	327.77	518800000	532490000	650620000	727240000	693210000	672750000	133	49
8	P13918|VCLC_PEA	Vicilin	Pisum sativum	274.71	322610000	248400000	262270000	361820000	283300000	228680000	81	46
9	tr|B0BCL7|B0BCL7_VICFA	Convicilin (Fragment)	Vicia faba	191.43	4976400	3440000	17828000	25005000	17547000	18918000	46	13
10	P02871|LEC_VICFA	Favin	Vicia faba	192.32	172690000	170900000	176840000	194450000	127060000	128680000	18	18
11	P53536|PHSL_VICFA	Alpha-1 4 glucan phosphorylase L isozyme chloroplastic/amyloplastic	Vicia faba	236.01	27780000	31162000	42546000	50054000	55873000	44902000	37	37
12	P22953|HS701_ARATH	Heat shock 70 kDa protein 1	Arabidopsis thaliana	180.16	922410	1010700	1048300	4182400	7862500	4125300	19	6
13	tr|K7WNY2|K7WNY2_SOLTU	Glyceraldehyde-3-phosphate dehydrogenase	Solanum tuberosum	158.19	25102000	23772000	22408000	23893000	20597000	19786000	14	11
15	A0A396GS61|LEC11_MEDTR	Lectin 11	Medicago truncatula	63.87	14677000	14259000	16257000	19062000	18144000	15989000	2	2
15	B3EWQ9|LECA2_LABPU	Lectin alpha chain	Lablab purpureus	63.87	14677000	14259000	16257000	19062000	18144000	15989000	2	2
16	tr|A0A835YJ82|A0A835YJ82_9CHLO	Histone H4	Edaphochlamys debaryana	128.83	3869900	4338400	4452500	3538600	6104500	5668400	9	5
17	O24534|EF1A_VICFA	Elongation factor 1-alpha	Vicia faba	142.47	14148000	9039700	6433800	8143300	1016400	2708200	15	3
19	tr|K7W5S8|K7W5S8_SOLTU	Elongation factor 1-alpha-like protein	Solanum tuberosum	115.67	234830	160660	327570	478730	595170	476970	12	1
20	tr|R4IV45|R4IV45_VICFA	ATP synthase subunit alpha	Vicia faba	145.27	1474500	1125000	2859100	2672400	3451800	2998700	12	11
21	P62792|H4_PHACH	Histone H4	Phanerodontia chrysosporium	95.39	9070000	8496000	9318000	11955000	14862000	11597000	5	1
21	tr|A0A0F7SLM7|A0A0F7SLM7_PHARH	Histone H4	Phaffia rhodozyma	95.39	9070000	8496000	9318000	11955000	14862000	11597000	5	1
21	tr|A0A0J1BCP9|A0A0J1BCP9_9TREE	Histone H4 (Fragment)	Cutaneotrichosporon oleaginosum	95.39	9070000	8496000	9318000	11955000	14862000	11597000	5	1
21	tr|Q5K8H5|Q5K8H5_CRYNJ	Histone H4	Cryptococcus neoformans var. neoformans serotype D (strain JEC21 / ATCC MYA-565)	95.39	9070000	8496000	9318000	11955000	14862000	11597000	5	1
21	tr|J6EWV4|J6EWV4_TRIAS	Histone H4	Trichosporon asahii var. asahii (strain ATCC 90039 / CBS 2479 / JCM 2466 / KCTC 7840 / NBRC 103889/ NCYC 2677 / UAMH 7654)	95.39	9070000	8496000	9318000	11955000	14862000	11597000	5	1
21	tr|F5HA66|F5HA66_CRYNB	Histone H4	Cryptococcus neoformans var. neoformans serotype D (strain B-3501A)	95.39	9070000	8496000	9318000	11955000	14862000	11597000	5	1
21	tr|K1VI65|K1VI65_TRIAC	Histone H4	Trichosporon asahii var. asahii (strain CBS 8904)	95.39	9070000	8496000	9318000	11955000	14862000	11597000	5	1
22	Q9HDF6|EF1A_SERIN	Elongation factor 1-alpha	Serendipita indica	109.01		726550	10300				9	2
23	tr|O64456|O64456_VICFA	Peptidyl-prolyl cis-trans isomerase	Vicia faba	114.05	4555200	5321500	6594800	8175200	5048500	4405500	5	5
26	P41917|RAN2_ARATH	GTP-binding nuclear protein Ran-2	Arabidopsis thaliana	77.69	686350	739790	745020	1220700	1040200	542550	3	3
26	P41916|RAN1_ARATH	GTP-binding nuclear protein Ran-1	Arabidopsis thaliana	77.69	686350	739790	745020	1220700	1040200	542550	3	3
26	P38548|RAN_VICFA	GTP-binding nuclear protein Ran/TC4	Vicia faba	77.69	686350	739790	745020	1220700	1040200	542550	3	3
26	P41919|RANB1_TOBAC	GTP-binding nuclear protein Ran-B1	Nicotiana tabacum	77.69	686350	739790	745020	1220700	1040200	542550	3	3
26	P41918|RANA1_TOBAC	GTP-binding nuclear protein Ran-A1	Nicotiana tabacum	77.69	686350	739790	745020	1220700	955380	542550	2	2
27	P27481|LOXB_PHAVU	Linoleate 9S-lipoxygenase (Fragment)	Phaseolus vulgaris	104.78	3140100	4004800	4704300	5301700	5768500	3677500	8	5
28	tr|A0A1X7QH12|A0A1X7QH12_VICFA	Chitinase	Vicia faba	111.86	6525600	6526600	8660700	7781300	8222000	7336300	5	5
29	P42653|1433A_VICFA	14-3-3-like protein A	Vicia faba	112.01	2584200	2092600	2112000	2371300	3017400	2848200	11	10
30	P52416|GLGS1_VICFA	Glucose-1-phosphate adenylyltransferase small subunit 1 chloroplastic	Vicia faba	105.16	950730	727900	1220100	1232300	965300	942880	6	6
32	tr|H2Z065|H2Z065_CIOSA	78 kDa glucose-regulated protein	Ciona savignyi	102.78	125370	0	115370	162450	283250	112270	5	1
33	tr|R7YN28|R7YN28_CONA1	Molecular chaperone HtpG	Coniosporium apollinis (strain CBS 100218)	77.54	1217100	737330	664630	920290	1120000	782810	3	3
33	tr|H6C6P4|H6C6P4_EXODN	Molecular chaperone HtpG	Exophiala dermatitidis (strain ATCC 34100 / CBS 525.76 / NIH/UT8656)	77.54	1217100	737330	629640	764060	1120000	782810	3	3
33	tr|A0A0N1HXH2|A0A0N1HXH2_9EURO	Heat shock-like protein	Phialophora attinorum	77.54	1217100	737330	615440	764060	1120000	782810	2	2
34	P84056|H2A_RHYAM	Histone H2A	Rhynchosciara americana	49.04	4524800	4215600	3772300	4771900	3879100	3593900	3	3
34	P02264|H2A_ONCMY	Histone H2A	Oncorhynchus mykiss	49.04	4524800	4215600	3772300	4849000	3879100	3417000	3	3
34	Q4PEF9|H2A_USTMA	Histone H2A	Ustilago maydis (strain 521 / FGSC 9021)	49.04	4524800	4215600	3772300	4675200	3879100	3417000	3	2
34	tr|A0A8J5BU84|A0A8J5BU84_9ASCO	Histone H2A.Z	Yarrowia sp. B02	49.04	4524800	4215600	3772300	4675200	3879100	3417000	2	2
34	Q6C341|H2AZ_YARLI	Histone H2A.Z	Yarrowia lipolytica (strain CLIB 122 / E 150)	49.04	4524800	4215600	3772300	4675200	3879100	3417000	2	2
34	tr|A0A8J5BT80|A0A8J5BT80_9ASCO	Histone H2A.Z	Yarrowia sp. E02	49.04	4524800	4215600	3772300	4675200	3879100	3417000	2	2
34	tr|M9LZI8|M9LZI8_PSEA3	Histone H2A	Pseudozyma antarctica (strain T-34)	49.04	4524800	4215600	3772300	4675200	3879100	3417000	2	2
34	tr|A0A8H3TP00|A0A8H3TP00_9TREE	Histone H2A	Naganishia liquefaciens	49.04	4524800	4215600	3772300	4675200	3879100	3417000	2	2
34	C0HJQ3|H2A_ACIGU	Histone H2A (Fragment)	Acipenser gueldenstaedtii	49.04	4524800	4215600	3772300	4675200	3879100	3417000	2	2
36	tr|F5HBR8|F5HBR8_CRYNB	Uncharacterized protein	Cryptococcus neoformans var. neoformans serotype D (strain B-3501A)	92.67	89639	198190	299870	302090			4	1
36	O13419|ACT_BOTFU	Actin	Botryotinia fuckeliana	92.67	89639	198190	299870	302090			4	1
36	Q6TCF2|ACT_GAEAV	Actin	Gaeumannomyces avenae	92.67	89639	198190	299870	302090			4	1
36	P78711|ACT_NEUCR	Actin	Neurospora crassa (strain ATCC 24698 / 74-OR23-1A / CBS 708.71 / DSM 1257 / FGSC 987)	92.67	89639	198190	299870	302090			4	1
36	tr|A0A5C3FWT7|A0A5C3FWT7_PSEA2	Probable Actin	Pseudozyma antarctica	92.67	89639	198190	299870	302090			4	1
36	tr|M9M7K8|M9M7K8_PSEA3	Uncharacterized protein	Pseudozyma antarctica (strain T-34)	92.67	89639	198190	299870	302090			4	1
36	tr|W3VE07|W3VE07_PSEA5	Uncharacterized protein	Pseudozyma aphidis (strain ATCC 32657 / CBS 517.83 / DSM 70725 / JCM 10318 / NBRC 10182 / NRRL Y-7954 / St-0401)	92.67	89639	198190	299870	302090			4	1
36	P53455|ACT_AJECG	Actin	Ajellomyces capsulatus (strain G186AR / H82 / ATCC MYA-2454 / RMSCC 2432)	92.67	89639	198190	299870	302090			4	1
36	P50138|ACT_PUCGR	Actin	Puccinia graminis	92.67	89639	198190	299870	302090			4	1
36	tr|A0A3M7HX54|A0A3M7HX54_HORWE	Uncharacterized protein	Hortaea werneckii	92.67	89639	198190	299870	302090			4	1
36	tr|A0A1Z5T191|A0A1Z5T191_HORWE	Actin gamma	Hortaea werneckii EXF-2000	92.67	89639	198190	299870	302090			4	1
36	tr|A0A1Z5TQX7|A0A1Z5TQX7_HORWE	Actin gamma	Hortaea werneckii EXF-2000	92.67	89639	198190	299870	302090			4	1
36	tr|H6BXX3|H6BXX3_EXODN	Uncharacterized protein	Exophiala dermatitidis (strain ATCC 34100 / CBS 525.76 / NIH/UT8656)	92.67	89639	198190	299870	302090			4	1
36	tr|A0A8H3TWQ3|A0A8H3TWQ3_9TREE	Uncharacterized protein	Naganishia liquefaciens	92.67	89639	198190	299870	302090			4	1
37	tr|K7VPG0|K7VPG0_SOLTU	Eukaryotic translation initiation factor 5A	Solanum tuberosum	74.1	192100	191280	429240	97776	56939	73368	2	2
38	tr|A0A875S4P2|A0A875S4P2_EENNA	Uncharacterized protein	Eeniella nana	85.77	360120	329940	768000	851320	215050	352340	2	2
38	tr|I2JW33|I2JW33_DEKBR	Ribosomal protein s14	Brettanomyces bruxellensis AWRI1499	85.77	360120	329940	768000	851320	215050	352340	2	2
40	tr|A0A0F7SJ49|A0A0F7SJ49_PHARH	Class iii adh enzyme	Phaffia rhodozyma	70.19	291600	305380	453540	1727800	2036100	1942300	5	5
41	tr|G8YFJ4|G8YFJ4_PICSO	ATP synthase subunit beta	Pichia sorbitophila (strain ATCC MYA-4447 / BCRC 22081 / CBS 7064 / NBRC 10061 / NRRL Y-12695)	81.27	88837	200770	131640	290940	210800	396770	2	1
41	tr|G8YD41|G8YD41_PICSO	ATP synthase subunit beta	Pichia sorbitophila (strain ATCC MYA-4447 / BCRC 22081 / CBS 7064 / NBRC 10061 / NRRL Y-12695)	81.27	88837	200770	131640	290940	210800	396770	2	1
42	tr|A0A8H3TRS9|A0A8H3TRS9_9TREE	Aldo_ket_red domain-containing protein	Naganishia liquefaciens	53.36	928470	694140	1245700	1436300	2262900	1846400	1	1
42	tr|R7Z3R8|R7Z3R8_CONA1	Aldo-keto reductase AKR13	Coniosporium apollinis (strain CBS 100218)	53.36	928470	694140	1245700	1436300	2262900	1846400	1	1
43	tr|A0A3M7C8B6|A0A3M7C8B6_HORWE	Uncharacterized protein (Fragment)	Hortaea werneckii	51.65	2247100	2470400	2932600	2881800	899120	1253600	2	1
43	tr|A0A3M7H1F5|A0A3M7H1F5_HORWE	Uncharacterized protein	Hortaea werneckii	51.65	2247100	2470400	2932600	2881800	899120	1253600	2	1
43	tr|A0A1Z5SST3|A0A1Z5SST3_HORWE	Heat shock protein SSB1	Hortaea werneckii EXF-2000	51.65	2247100	2470400	2932600	2881800	899120	1253600	2	1
43	tr|A0A1Z5TTJ9|A0A1Z5TTJ9_HORWE	Heat shock protein SSB1	Hortaea werneckii EXF-2000	51.65	2247100	2470400	2932600	2881800	899120	1253600	2	1
43	tr|A0A3M6ZZ41|A0A3M6ZZ41_HORWE	Uncharacterized protein (Fragment)	Hortaea werneckii	51.65	2247100	2470400	2932600	2881800	899120	1253600	2	1
43	tr|A0A3M6WHZ9|A0A3M6WHZ9_HORWE	Uncharacterized protein (Fragment)	Hortaea werneckii	51.65	2247100	2470400	2932600	2881800	899120	1253600	2	1
43	tr|A0A3M7CZ89|A0A3M7CZ89_HORWE	Uncharacterized protein (Fragment)	Hortaea werneckii	51.65	2247100	2470400	2932600	2881800	899120	1253600	2	1
43	tr|A0A3M7CHS6|A0A3M7CHS6_HORWE	Uncharacterized protein	Hortaea werneckii	51.65	2247100	2470400	2932600	2881800	899120	1253600	2	1
43	tr|A0A3M7G2V5|A0A3M7G2V5_HORWE	Uncharacterized protein	Hortaea werneckii	51.65	2247100	2470400	2932600	2881800	899120	1253600	2	1
43	tr|G0VI09|G0VI09_NAUCC	Uncharacterized protein	Naumovozyma castellii (strain ATCC 76901 / BCRC 22586 / CBS 4309 / NBRC 1992 / NRRL Y-12630)	51.65	2247100	2470400	2932600	2881800	899120	1253600	1	1
43	tr|A0A4S9ITR5|A0A4S9ITR5_AURPU	Heat shock protein 70	Aureobasidium pullulans	51.65	2247100	2470400	2932600	2881800	899120	1253600	2	1
43	G4NAY4|SSB1_MAGO7	Heat shock protein SSB1	Magnaporthe oryzae (strain 70-15 / ATCC MYA-4617 / FGSC 8958)	51.65	2247100	2470400	2932600	2881800	899120	1253600	2	1
43	Q876N3|SSB1_CANGA	Ribosome-associated molecular chaperone SSB	Candida glabrata (strain ATCC 2001 / CBS 138 / JCM 3761 / NBRC 0622 / NRRL Y-65)	51.65	2247100	2470400	2932600	2881800	899120	1253600	1	1
43	tr|H2AW72|H2AW72_KAZAF	Uncharacterized protein	Kazachstania africana (strain ATCC 22294 / BCRC 22015 / CBS 2517 / CECT 1963 / NBRC 1671 / NRRL Y-8276)	51.65	2247100	2470400	2932600	2881800	899120	1253600	1	1
43	tr|A0A0W0E230|A0A0W0E230_CANGB	Heat shock protein SSB	Candida glabrata	51.65	2247100	2470400	2932600	2881800	899120	1253600	1	1
43	tr|B5VQK3|B5VQK3_YEAS6	YNL209Wp-like protein (Fragment)	Saccharomyces cerevisiae (strain AWRI1631)	51.65	2247100	2470400	2932600	2881800	899120	1253600	1	1
43	tr|A0A6A5Q2N8|A0A6A5Q2N8_YEASX	SSB1 isoform 1	Saccharomyces cerevisiae	51.65	2247100	2470400	2932600	2881800	899120	1253600	1	1
43	tr|A0A6C1DZI9|A0A6C1DZI9_SACPS	Cytoplasmic ATPase that is a ribosome-associated molecular chaperone	Saccharomyces pastorianus	51.65	2247100	2470400	2932600	2881800	899120	1253600	1	1
43	tr|A0A6C1DNZ5|A0A6C1DNZ5_SACPS	Heat shock protein ssb1	Saccharomyces pastorianus	51.65	2247100	2470400	2932600	2881800	899120	1253600	1	1
43	tr|H0GMC5|H0GMC5_SACCK	Ssb2p	Saccharomyces cerevisiae x Saccharomyces kudriavzevii (strain VIN7)	51.65	2247100	2470400	2932600	2881800	899120	1253600	1	1
43	tr|H2APB2|H2APB2_KAZAF	Uncharacterized protein	Kazachstania africana (strain ATCC 22294 / BCRC 22015 / CBS 2517 / CECT 1963 / NBRC 1671 / NRRL Y-8276)	51.65	2247100	2470400	2932600	2881800	899120	1253600	1	1
43	tr|A0A0W0CJV0|A0A0W0CJV0_CANGB	Heat shock protein SSB	Candida glabrata	51.65	2247100	2470400	2932600	2881800	899120	1253600	1	1
43	tr|I2GXM5|I2GXM5_TETBL	Uncharacterized protein	Tetrapisispora blattae (strain ATCC 34711 / CBS 6284 / DSM 70876 / NBRC 10599 / NRRL Y-10934 / UCD 77-7)	51.65	2247100	2470400	2932600	2881800	899120	1253600	1	1
43	P40150|SSB2_YEAST	Ribosome-associated molecular chaperone SSB2	Saccharomyces cerevisiae (strain ATCC 204508 / S288c)	51.65	2247100	2470400	2932600	2881800	899120	1253600	1	1
43	tr|A0A8H4BVK0|A0A8H4BVK0_YEASX	SSB2 isoform 1	Saccharomyces cerevisiae	51.65	2247100	2470400	2932600	2881800	899120	1253600	1	1
43	tr|A0A4S8V6Z4|A0A4S8V6Z4_AURPU	Heat shock protein 70	Aureobasidium pullulans	51.65	2247100	2470400	2932600	2881800	899120	1253600	2	1
43	tr|A0A3M7DMR1|A0A3M7DMR1_HORWE	Uncharacterized protein	Hortaea werneckii	51.65	2247100	2470400	2932600	2881800	899120	1253600	1	1
43	tr|A0A3M7DM84|A0A3M7DM84_HORWE	Uncharacterized protein	Hortaea werneckii	51.65	2247100	2470400	2932600	2881800	899120	1253600	1	1
43	tr|A0A3M7AZ91|A0A3M7AZ91_HORWE	Uncharacterized protein (Fragment)	Hortaea werneckii	51.65	2247100	2470400	2932600	2881800	899120	1253600	1	1
43	tr|A0A3M6WL91|A0A3M6WL91_HORWE	Uncharacterized protein (Fragment)	Hortaea werneckii	51.65	2247100	2470400	2932600	2881800	899120	1253600	1	1
44	tr|A0A8H3TUV5|A0A8H3TUV5_9TREE	HATPase_c domain-containing protein	Naganishia liquefaciens	57.76	1246800	1227300	1720300	1892300	3027400	2500400	3	3
44	tr|A0A0F7SUB3|A0A0F7SUB3_PHARH	Heat shock protein 90	Phaffia rhodozyma	57.76	1246800	1227300	1652700	1892300	3027400	2276500	1	1
44	tr|V5GGJ8|V5GGJ8_KALBG	Succinyl-coa synthetase alpha subunit	Kalmanozyma brasiliensis (strain GHG001)	57.76	1246800	1227300	1652700	1892300	3027400	2276500	1	1
44	tr|R9P209|R9P209_PSEHS	HATPase_c domain-containing protein	Pseudozyma hubeiensis (strain SY62)	57.76	1246800	1227300	1652700	1892300	3027400	2276500	1	1
44	tr|A0A0K3CNM7|A0A0K3CNM7_RHOTO	BY PROTMAP: gi|472584935|gb|EMS22510.1| molecular chaperone HtpG [Rhodosporidium toruloides NP11] gi|647400930|emb|CDR46785.1| RHTO0S13e01772g1_1 [Rhodosporidium toruloides]	Rhodosporidium toruloides	57.76	1246800	1227300	1652700	1892300	3027400	2276500	1	1
44	tr|A0A511KAJ5|A0A511KAJ5_RHOTO	Molecular chaperone HtpG	Rhodosporidium toruloides	57.76	1246800	1227300	1652700	1892300	3027400	2276500	1	1
44	tr|A0A2S9ZWY4|A0A2S9ZWY4_RHOTO	Hsp90 protein-domain containing protein	Rhodosporidium toruloides	57.76	1246800	1227300	1652700	1892300	3027400	2276500	1	1
44	tr|A0A081CDV4|A0A081CDV4_PSEA2	Heat-shock protein 90	Pseudozyma antarctica	57.76	1246800	1227300	1652700	1892300	3027400	2276500	1	1
44	tr|A0A194S4I5|A0A194S4I5_RHOGW	HATPase_c domain-containing protein	Rhodotorula graminis (strain WP1)	57.76	1246800	1227300	1652700	1892300	3027400	2276500	1	1
44	tr|A0A061BIG7|A0A061BIG7_RHOTO	RHTO0S13e01772g1_1	Rhodosporidium toruloides	57.76	1246800	1227300	1652700	1892300	3027400	2276500	1	1
44	tr|M7WXB6|M7WXB6_RHOT1	Molecular chaperone HtpG	Rhodosporidium toruloides (strain NP11)	57.76	1246800	1227300	1652700	1892300	3027400	2276500	1	1
44	tr|W3VEN1|W3VEN1_PSEA5	HATPase_c domain-containing protein	Pseudozyma aphidis (strain ATCC 32657 / CBS 517.83 / DSM 70725 / JCM 10318 / NBRC 10182 / NRRL Y-7954 / St-0401)	57.76	1246800	1227300	1652700	1892300	3027400	2276500	1	1
44	tr|M9LXF6|M9LXF6_PSEA3	Succinyl-coa synthetase alpha subunit	Pseudozyma antarctica (strain T-34)	57.76	1246800	1227300	1652700	1892300	3027400	2276500	1	1
45	tr|A0A0H4Q0U2|A0A0H4Q0U2_9HYPH	ATP synthase beta subunit (Fragment)	Rhizobium sp. SCAUf15	81.33	259020			992600			2	1
45	tr|A0A0H4PID1|A0A0H4PID1_9HYPH	ATP synthase beta subunit (Fragment)	Agrobacterium sp. SCAUf52	81.33	259020			992600			2	1
45	tr|A0A0H4PJG8|A0A0H4PJG8_9HYPH	ATP synthase beta subunit (Fragment)	Agrobacterium sp. SCAUf21	81.33	259020			992600			2	1
45	tr|A0A1D9CEV8|A0A1D9CEV8_RHISP	ATP synthase beta subunit (Fragment)	Rhizobium sp.	81.33	259020			992600			2	1
45	tr|A0A1D9CF40|A0A1D9CF40_AGRSP	ATP synthase beta subunit (Fragment)	Agrobacterium sp.	81.33	259020			992600			2	1
45	tr|A0A7S6R4C0|A0A7S6R4C0_9HYPH	ATP synthase beta subunit (Fragment)	Rhizobium hidalgonense	81.33	259020			992600			2	1
45	tr|A0A1D9CF36|A0A1D9CF36_RHISP	ATP synthase beta subunit (Fragment)	Rhizobium sp.	81.33	259020			992600			2	1
45	tr|A0A1D9CF37|A0A1D9CF37_AGRSP	ATP synthase beta subunit (Fragment)	Agrobacterium sp.	81.33	259020			992600			2	1
45	tr|A0A0H4Q0V4|A0A0H4Q0V4_9HYPH	ATP synthase beta subunit (Fragment)	Rhizobium sp. SCAUf54	81.33	259020			992600			2	1
45	tr|A0A0H4PIC5|A0A0H4PIC5_9HYPH	ATP synthase beta subunit (Fragment)	Rhizobium sp. SCAUf33	81.33	259020			992600			2	1
45	tr|A0A0H4PMF6|A0A0H4PMF6_9HYPH	ATP synthase beta subunit (Fragment)	Rhizobium sp. SCAUf20	81.33	259020			992600			2	1
45	tr|A0A0H4PJH5|A0A0H4PJH5_9HYPH	ATP synthase beta subunit (Fragment)	Rhizobium sp. SCAUf46	81.33	259020			992600			2	1
45	tr|A0A0S2IIK4|A0A0S2IIK4_RHILE	ATP synthase beta subunit (Fragment)	Rhizobium leguminosarum	81.33	259020			992600			2	1
45	tr|A0A0H4PMI8|A0A0H4PMI8_9HYPH	ATP synthase beta subunit (Fragment)	Rhizobium sp. SCAUf32	81.33	259020			992600			2	1
45	tr|A0A0H4PMJ4|A0A0H4PMJ4_9HYPH	ATP synthase beta subunit (Fragment)	Rhizobium sp. SCAUf2	81.33	259020			992600			2	1
45	tr|A0A0H4PMF8|A0A0H4PMF8_9HYPH	ATP synthase beta subunit (Fragment)	Rhizobium sp. SCAUf38	81.33	259020			992600			2	1
45	tr|A0A0H4Q0U7|A0A0H4Q0U7_9HYPH	ATP synthase beta subunit (Fragment)	Rhizobium sp. SCAUf34	81.33	259020			992600			2	1
45	tr|A0A0H4PIB9|A0A0H4PIB9_9HYPH	ATP synthase beta subunit (Fragment)	Rhizobium sp. SCAUf12	81.33	259020			992600			2	1
45	tr|A0A1D9CF11|A0A1D9CF11_RHISP	ATP synthase beta subunit (Fragment)	Rhizobium sp.	81.33	259020			992600			2	1
45	tr|A0A1D9CF28|A0A1D9CF28_RHISP	ATP synthase beta subunit (Fragment)	Rhizobium sp.	81.33	259020			992600			2	1
45	tr|A0A385I4T2|A0A385I4T2_RHISP	AtpD (Fragment)	Rhizobium sp.	81.33	259020			992600			2	1
45	tr|A0A7S6R566|A0A7S6R566_RHISP	ATP synthase beta subunit (Fragment)	Rhizobium sp.	81.33	259020			992600			2	1
45	tr|A0A7S6R499|A0A7S6R499_RHISP	ATP synthase beta subunit (Fragment)	Rhizobium sp.	81.33	259020			992600			2	1
45	tr|A0A7S6R3D1|A0A7S6R3D1_RHISP	ATP synthase beta subunit (Fragment)	Rhizobium sp.	81.33	259020			992600			2	1
45	tr|A0A7S6TZP9|A0A7S6TZP9_RHISP	ATP synthase beta subunit (Fragment)	Rhizobium sp.	81.33	259020			992600			2	1
45	tr|A0A7S6R4K7|A0A7S6R4K7_RHISP	ATP synthase beta subunit (Fragment)	Rhizobium sp.	81.33	259020			992600			2	1
45	tr|A0A7S6R4P8|A0A7S6R4P8_9HYPH	ATP synthase beta subunit (Fragment)	Rhizobium laguerreae	81.33	259020			992600			2	1
46	tr|O82724|O82724_VICFA	Pepc2 protein (Phosphoenolpyruvate carboxylase protein) (Fragment)	Vicia faba	74.12	223570	465920	458370	418880	768050	672580	5	5
47	tr|O04919|O04919_VICFA	Lipoxygenase	Vicia faba	73.31	746580	873950	1009600	1031000	1581100	1516800	7	4
48	Q9SWF5|SAHH_SOLLC	Adenosylhomocysteinase	Solanum lycopersicum	79.68	68652	2863100	231720	729940	716860	591450	4	4
49	tr|A0A059PAV5|A0A059PAV5_VICFA	Actin	Vicia faba	86.57	73920		163250	60219			6	1
53	tr|G8ZSF0|G8ZSF0_TORDC	Uncharacterized protein	Torulaspora delbrueckii (strain ATCC 10662 / CBS 1146 / NBRC 0425 / NCYC 2629 / NRRL Y-866)	52.47	276250	0	604090	849280	710380	619980	1	1
53	tr|A0A3M7FK10|A0A3M7FK10_HORWE	Uncharacterized protein	Hortaea werneckii	52.47	276250	0	604090	849280	710380	619980	1	1
53	tr|A0A3M6WJM0|A0A3M6WJM0_HORWE	Uncharacterized protein	Hortaea werneckii	52.47	276250	0	604090	849280	710380	619980	1	1
53	tr|A0A3M7G426|A0A3M7G426_HORWE	Uncharacterized protein	Hortaea werneckii	52.47	276250	0	604090	849280	710380	619980	1	1
53	tr|F5HCY9|F5HCY9_CRYNB	Uncharacterized protein	Cryptococcus neoformans var. neoformans serotype D (strain B-3501A)	52.47	276250	0	604090	849280	710380	619980	1	1
53	tr|Q5KA19|Q5KA19_CRYNJ	60s ribosomal protein l11 putative	Cryptococcus neoformans var. neoformans serotype D (strain JEC21 / ATCC MYA-565)	52.47	276250	0	604090	849280	710380	619980	1	1
53	tr|M7WM05|M7WM05_RHOT1	60S ribosomal protein l11	Rhodosporidium toruloides (strain NP11)	52.47	276250	0	604090	849280	710380	619980	1	1
53	tr|A0A4S9DQ44|A0A4S9DQ44_AURPU	60S ribosomal protein L11	Aureobasidium pullulans	52.47	276250	0	604090	849280	710380	619980	1	1
53	tr|A0A4S9KG93|A0A4S9KG93_AURPU	60S ribosomal protein L11	Aureobasidium pullulans	52.47	276250	0	604090	849280	710380	619980	1	1
53	tr|A0A4S9H3J3|A0A4S9H3J3_AURPU	60S ribosomal protein L11	Aureobasidium pullulans	52.47	276250	0	604090	849280	710380	619980	1	1
53	tr|A0A0W0E640|A0A0W0E640_CANGB	60S ribosomal protein L11	Candida glabrata	52.47	276250	0	604090	849280	710380	619980	1	1
53	tr|A0A5P2U2A1|A0A5P2U2A1_KLULC	Rpl11a/Rpl11b	Kluyveromyces lactis	52.47	276250	0	604090	849280	710380	619980	1	1
53	tr|H0GGK6|H0GGK6_SACCK	Rpl11ap	Saccharomyces cerevisiae x Saccharomyces kudriavzevii (strain VIN7)	52.47	276250	0	604090	849280	710380	619980	1	1
53	tr|A0A6A5PYM2|A0A6A5PYM2_YEASX	RPL11B isoform 1	Saccharomyces cerevisiae	52.47	276250	0	604090	849280	710380	619980	1	1
53	tr|A0A6C1E7Z2|A0A6C1E7Z2_SACPS	60S ribosomal protein L11A	Saccharomyces pastorianus	52.47	276250	0	604090	849280	710380	619980	1	1
53	tr|A0A6C1DRF6|A0A6C1DRF6_SACPS	60S ribosomal protein L11B	Saccharomyces pastorianus	52.47	276250	0	604090	849280	710380	619980	1	1
53	tr|B5VJ29|B5VJ29_YEAS6	YGR085Cp-like protein	Saccharomyces cerevisiae (strain AWRI1631)	52.47	276250	0	604090	849280	710380	619980	1	1
53	P0C0W9|RL11A_YEAST	60S ribosomal protein L11-A	Saccharomyces cerevisiae (strain ATCC 204508 / S288c)	52.47	276250	0	604090	849280	710380	619980	1	1
53	tr|A0A6C1E1E3|A0A6C1E1E3_SACPS	60S ribosomal protein L11A	Saccharomyces pastorianus	52.47	276250	0	604090	849280	710380	619980	1	1
53	tr|A0A0L8RB21|A0A0L8RB21_SACEU	RPL11A-like protein	Saccharomyces eubayanus	52.47	276250	0	604090	849280	710380	619980	1	1
53	tr|H0H2G4|H0H2G4_SACCK	Rpl11bp	Saccharomyces cerevisiae x Saccharomyces kudriavzevii (strain VIN7)	52.47	276250	0	604090	849280	710380	619980	1	1
53	tr|A0A6A5Q7I9|A0A6A5Q7I9_YEASX	RPL11A isoform 1	Saccharomyces cerevisiae	52.47	276250	0	604090	849280	710380	619980	1	1
53	tr|H6BL71|H6BL71_EXODN	60S ribosomal protein L11	Exophiala dermatitidis (strain ATCC 34100 / CBS 525.76 / NIH/UT8656)	52.47	276250	0	604090	849280	710380	619980	1	1
53	tr|A0A3M7JBP1|A0A3M7JBP1_HORWE	Uncharacterized protein (Fragment)	Hortaea werneckii	52.47	276250	0	604090	849280	710380	619980	1	1
53	tr|B5VTP3|B5VTP3_YEAS6	YPR102Cp-like protein (Fragment)	Saccharomyces cerevisiae (strain AWRI1631)	52.47	276250	0	604090	849280	710380	619980	1	1
53	tr|R9X7Z4|R9X7Z4_ASHAC	AaceriAEL325Wp	Ashbya aceri	52.47	276250	0	604090	849280	710380	619980	1	1
53	tr|C4R8K3|C4R8K3_KOMPG	Protein component of the large (60S) ribosomal subunit nearly identical to Rpl11Bp	Komagataella phaffii (strain GS115 / ATCC 20864)	52.47	276250	0	604090	849280	710380	619980	1	1
53	tr|I2H0Z8|I2H0Z8_TETBL	Uncharacterized protein	Tetrapisispora blattae (strain ATCC 34711 / CBS 6284 / DSM 70876 / NBRC 10599 / NRRL Y-10934 / UCD 77-7)	52.47	276250	0	604090	849280	710380	619980	1	1
53	tr|H2AUL8|H2AUL8_KAZAF	Uncharacterized protein	Kazachstania africana (strain ATCC 22294 / BCRC 22015 / CBS 2517 / CECT 1963 / NBRC 1671 / NRRL Y-8276)	52.47	276250	0	604090	849280	710380	619980	1	1
53	tr|A0A8J2T648|A0A8J2T648_ZYGB2	ZYBA0S04-10396g1_1	Zygosaccharomyces bailii (strain CLIB 213 / ATCC 58445 / CBS 680 / BCRC 21525 / NBRC 1098 / NCYC 1416 / NRRL Y-2227)	52.47	276250	0	604090	849280	710380	619980	1	1
54	tr|A0A060T9D2|A0A060T9D2_BLAAD	Glyceraldehyde-3-phosphate dehydrogenase	Blastobotrys adeninivorans	61.36	119420	35291	93319	146260	111460	86613	4	1
54	tr|A0A642V534|A0A642V534_9ASCO	Glyceraldehyde-3-phosphate dehydrogenase	Trichomonascus ciferrii	61.36	119420	35291	93319	146260	111460	86613	4	1
55	tr|G3B4T6|G3B4T6_CANTC	40S ribosomal protein S23	Candida tenuis (strain ATCC 10573 / BCRC 21748 / CBS 615 / JCM 9827 / NBRC 10315 / NRRL Y-1498 / VKM Y-70)	47.41	336230	530290	741430	1240100	1531200	1155100	1	1
56	tr|K7VKA6|K7VKA6_SOLTU	17.6 kD class I small heat shock protein	Solanum tuberosum	80.45	4264000	2912700	2952800	3342900	2556900	2359600	6	6
56	tr|B0FFN6|B0FFN6_ORYSJ	Heat shock protein Hsp20	Oryza sativa subsp. japonica	80.45	2312200	1690500	1718400	2448000	1435200	1516500	3	3
57	P13645|K1C10_HUMAN	Keratin type I cytoskeletal 10	Homo sapiens	93.81		209740		610060	2848000	445300	11	10
59	tr|K7XKP4|K7XKP4_SOLTU	60S ribosomal protein L10	Solanum tuberosum	68.35	110540	174980	64597	262680	343210	399520	3	3
60	tr|G8YET5|G8YET5_PICSO	Phosphoglycerate kinase	Pichia sorbitophila (strain ATCC MYA-4447 / BCRC 22081 / CBS 7064 / NBRC 10061 / NRRL Y-12695)	51.74	2220600	2181500	1566200	1292000			1	1
60	tr|K0KMH4|K0KMH4_WICCF	Phosphoglycerate kinase	Wickerhamomyces ciferrii (strain ATCC 14091 / BCRC 22168 / CBS 111 / JCM 3599 / NBRC 0793 / NRRL Y-1031 F-60-10)	51.74	2220600	2181500	1566200	1292000			1	1
60	tr|A0A2U9R041|A0A2U9R041_PICKU	Phosphoglycerate kinase	Pichia kudriavzevii	51.74	2220600	2181500	1566200	1292000			1	1
61	tr|A0A0E9NER1|A0A0E9NER1_SAICN	Glutaredoxin domain-containing protein	Saitoella complicata (strain BCRC 22490 / CBS 7301 / JCM 7358 / NBRC 10748 / NRRL Y-17804)	46.61	247350		457340	556980	381600	409720	1	1
61	tr|A0A8H7ZJZ7|A0A8H7ZJZ7_9ASCO	GRX1	Candida metapsilosis	46.61	247350		457340	556980	381600	409720	1	1
61	tr|A0A875RPF2|A0A875RPF2_EENNA	Glutaredoxin domain-containing protein	Eeniella nana	46.61	247350		457340	556980	381600	409720	1	1
63	A1TYT7|METE_MARN8	5-methyltetrahydropteroyltriglutamate--homocysteine methyltransferase	Marinobacter nauticus (strain ATCC 700491 / DSM 11845 / VT8)	69.63	784060	706000	736470	750070	1139000	1084500	3	1
64	tr|B6RPT3|B6RPT3_VICFA	Phosphogluconate dehydrogenase (NADP(+)-dependent decarboxylating) (Fragment)	Vicia faba	51.6	38157	63360	49314	254960	634720	307600	3	3
64	tr|A0A3Q8CDJ1|A0A3Q8CDJ1_9LACO	6-phosphogluconate dehydrogenase decarboxylating	Liquorilactobacillus hordei	51.6	38157	63360	49314	122850	133970	50550	1	1
65	Q9LSQ5|FQR1_ARATH	NAD(P)H dehydrogenase (quinone) FQR1	Arabidopsis thaliana	48.55	489580	556820	522050	361990	79686	212990	1	1
67	Q9FWR4|DHAR1_ARATH	Glutathione S-transferase DHAR1 mitochondrial	Arabidopsis thaliana	51.39	515840	615770	560210	964980	456080	400770	2	2
68	tr|A0A1Z5TI83|A0A1Z5TI83_HORWE	Putative 26S protease subunit rpt4	Hortaea werneckii EXF-2000	51.23	43110	147550	190460			5260.2	2	2
68	tr|A0A1Z5SZX3|A0A1Z5SZX3_HORWE	Putative 26S protease subunit rpt4	Hortaea werneckii EXF-2000	51.23	43110	147550	190460			5260.2	2	2
68	tr|A0A642V770|A0A642V770_9ASCO	AAA domain-containing protein	Trichomonascus ciferrii	51.23	43110	147550	190460		87228		2	2
68	tr|M9MBT8|M9MBT8_PSEA3	AAA+-type ATPase	Pseudozyma antarctica (strain T-34)	51.23	43110	424200	190460	0			3	3
68	tr|F5HFS5|F5HFS5_CRYNB	AAA domain-containing protein	Cryptococcus neoformans var. neoformans serotype D (strain B-3501A)	51.23	120560	276940	224050				2	2
68	tr|Q55PU2|Q55PU2_CRYNB	AAA domain-containing protein	Cryptococcus neoformans var. neoformans serotype D (strain B-3501A)	51.23	43110	147550	190460				1	1
68	tr|A0A0W0DDW9|A0A0W0DDW9_CANGB	26S protease regulatory subunit 6B-like protein	Candida glabrata	51.23	43110	147550	190460				1	1
68	tr|A0A5P2U0B7|A0A5P2U0B7_KLULC	Rpt6	Kluyveromyces lactis	51.23	43110	147550	190460				1	1
68	tr|A0A1Z5TN17|A0A1Z5TN17_HORWE	Uncharacterized protein	Hortaea werneckii EXF-2000	51.23	43110	147550	190460				1	1
68	tr|B5VIS1|B5VIS1_YEAS6	YGL048Cp-like protein	Saccharomyces cerevisiae (strain AWRI1631)	51.23	43110	147550	190460				1	1
68	Q01939|PRS8_YEAST	26S proteasome regulatory subunit 8 homolog	Saccharomyces cerevisiae (strain ATCC 204508 / S288c)	51.23	43110	147550	190460				1	1
68	tr|A0A1Z5SM43|A0A1Z5SM43_HORWE	26S protease regulatory subunit 6B	Hortaea werneckii EXF-2000	51.23	43110	147550	190460				1	1
68	tr|A0A5P2U3R7|A0A5P2U3R7_KLULC	Rpt3	Kluyveromyces lactis	51.23	43110	147550	190460				1	1
68	tr|R9XMB5|R9XMB5_ASHAC	AaceriAGL043Cp	Ashbya aceri	51.23	43110	147550	190460				1	1
68	tr|A0A0D1WYY1|A0A0D1WYY1_EXOME	26S protease regulatory subunit 10B	Exophiala mesophila	51.23	43110	147550	190460				1	1
68	tr|A0A642UE98|A0A642UE98_9ASCO	AAA domain-containing protein	Trichomonascus ciferrii	51.23	43110	147550	190460				1	1
68	tr|H2AX06|H2AX06_KAZAF	AAA domain-containing protein	Kazachstania africana (strain ATCC 22294 / BCRC 22015 / CBS 2517 / CECT 1963 / NBRC 1671 / NRRL Y-8276)	51.23	43110	147550	190460				1	1
68	tr|M9M3H6|M9M3H6_PSEA3	26S proteasome regulatory complex	Pseudozyma antarctica (strain T-34)	51.23	43110	147550	190460				1	1
68	tr|A0A1Z5SYF3|A0A1Z5SYF3_HORWE	26S protease regulatory subunit 8	Hortaea werneckii EXF-2000	51.23	43110	147550	190460				1	1
68	P53549|PRS10_YEAST	26S proteasome subunit RPT4	Saccharomyces cerevisiae (strain ATCC 204508 / S288c)	51.23	43110	147550	190460				1	1
68	tr|A0A8H3TPV0|A0A8H3TPV0_9TREE	AAA domain-containing protein	Naganishia liquefaciens	51.23	43110	147550	190460				1	1
68	tr|Q6C516|Q6C516_YARLI	YALI0E21868p	Yarrowia lipolytica (strain CLIB 122 / E 150)	51.23	43110	147550	190460				1	1
68	tr|F5HHW5|F5HHW5_CRYNB	AAA domain-containing protein	Cryptococcus neoformans var. neoformans serotype D (strain B-3501A)	51.23	43110	147550	190460				1	1
68	tr|A0A4T0X154|A0A4T0X154_9ASCO	AAA domain-containing protein	[Candida] inconspicua	51.23	43110	147550	190460				1	1
68	tr|A0A8H3TUE4|A0A8H3TUE4_9TREE	AAA domain-containing protein	Naganishia liquefaciens	51.23	43110	147550	190460				1	1
68	P34123|PRS6B_DICDI	26S proteasome regulatory subunit 6B homolog	Dictyostelium discoideum	51.23	43110	147550	190460				1	1
68	P62196|PRS8_MOUSE	26S proteasome regulatory subunit 8	Mus musculus	51.23	43110	147550	190460				1	1
68	tr|M9MEU5|M9MEU5_PSEA3	26S proteasome regulatory complex	Pseudozyma antarctica (strain T-34)	51.23	43110	147550	190460				1	1
68	O74894|PRS6B_SCHPO	26S proteasome regulatory subunit 6B homolog	Schizosaccharomyces pombe (strain 972 / ATCC 24843)	51.23	43110	147550	190460				1	1
68	tr|M9LMS9|M9LMS9_PSEA3	26S proteasome regulatory complex ATPase RPT6	Pseudozyma antarctica (strain T-34)	51.23	43110	147550	190460				1	1
68	tr|A0A0X8HTF6|A0A0X8HTF6_9SACH	HEL116Cp	Eremothecium sinecaudum	51.23	43110	147550	190460				1	1
68	tr|A0A5P2UB07|A0A5P2UB07_KLULC	Rpt4	Kluyveromyces lactis	51.23	43110	147550	190460				1	1
69	tr|M9MBU1|M9MBU1_PSEA3	Small COPII coat GTPase SAR1	Pseudozyma antarctica (strain T-34)	50.98	193780	234900	115780		90130	16296	2	2
69	Q4P0I7|SAR1_USTMA	Small COPII coat GTPase SAR1	Ustilago maydis (strain 521 / FGSC 9021)	50.98	193780	234900	115780		90130	16296	2	2
69	P0CR30|SAR1_CRYNJ	Small COPII coat GTPase SAR1	Cryptococcus neoformans var. neoformans serotype D (strain JEC21 / ATCC MYA-565)	50.98	193780	234900	115780		90130	16296	2	2
69	P52884|SAR2_SOLLC	GTP-binding protein SAR2	Solanum lycopersicum	50.98	256560	295460	115780		90130		2	2
69	O04266|SAR1A_BRACM	GTP-binding protein SAR1A	Brassica campestris	50.98	256560	295460	115780		90130		2	2
69	tr|A0A0L0STC5|A0A0L0STC5_ALLM3	Dimethyladenosine transferase	Allomyces macrogynus (strain ATCC 38327)	50.98	193780	234900	115780		90130		1	1
69	tr|A0A0L0SJE7|A0A0L0SJE7_ALLM3	Dimethyladenosine transferase	Allomyces macrogynus (strain ATCC 38327)	50.98	193780	234900	115780		90130		1	1
69	tr|A0A1Z5TLN3|A0A1Z5TLN3_HORWE	Small COPII coat GTPase SAR1	Hortaea werneckii EXF-2000	50.98	193780	234900	115780		90130		1	1
69	tr|A0A1Z5TCX0|A0A1Z5TCX0_HORWE	Small COPII coat GTPase SAR1	Hortaea werneckii EXF-2000	50.98	193780	234900	115780		90130		1	1
69	O04267|SAR1B_BRACM	GTP-binding protein SAR1B	Brassica campestris	50.98	193780	234900	115780		90130		1	1
69	Q0UKC0|SAR1_PHANO	Small COPII coat GTPase SAR1	Phaeosphaeria nodorum (strain SN15 / ATCC MYA-4574 / FGSC 10173)	50.98	193780	234900	115780		90130		1	1
69	A3LTA2|SAR1_PICST	Small COPII coat GTPase SAR1	Scheffersomyces stipitis (strain ATCC 58785 / CBS 6054 / NBRC 10063 / NRRL Y-11545)	50.98	193780	234900	115780		90130		1	1
69	tr|A0A4S8UC58|A0A4S8UC58_AURPU	Small COPII coat GTPase SAR1	Aureobasidium pullulans	50.98	193780	234900	115780		90130		1	1
69	tr|A0A2U9QYF6|A0A2U9QYF6_PICKU	Small COPII coat GTPase SAR1	Pichia kudriavzevii	50.98	193780	234900	115780		90130		1	1
69	tr|A0A8H3TTY9|A0A8H3TTY9_9TREE	Uncharacterized protein	Naganishia liquefaciens	50.98	193780	234900	115780		90130		1	1
69	tr|A0A0W0EDF4|A0A0W0EDF4_CANGB	Small COPII coat GTPase SAR1	Candida glabrata	50.98	193780	234900	115780		90130		1	1
69	tr|A0A061AXF8|A0A061AXF8_CYBFA	Small COPII coat GTPase SAR1	Cyberlindnera fabianii	50.98	193780	234900	115780		90130		1	1
69	tr|A0A8H3YET8|A0A8H3YET8_9TREE	Small COPII coat GTPase SAR1	Naganishia liquefaciens	50.98	193780	234900	115780		90130		1	1
69	Q4WJS7|SAR1_ASPFU	Small COPII coat GTPase sar1	Neosartorya fumigata (strain ATCC MYA-4609 / Af293 / CBS 101355 / FGSC A1100)	50.98	193780	234900	115780		90130		1	1
69	P0CT16|SAR1_MAGO7	Small COPII coat GTPase SAR1	Magnaporthe oryzae (strain 70-15 / ATCC MYA-4617 / FGSC 8958)	50.98	193780	234900	115780		90130		1	1
69	P0CT17|SAR1_MAGOY	Small COPII coat GTPase SAR1	Magnaporthe oryzae (strain Y34)	50.98	193780	234900	115780		90130		1	1
69	tr|I2GWA0|I2GWA0_TETBL	Small COPII coat GTPase SAR1	Tetrapisispora blattae (strain ATCC 34711 / CBS 6284 / DSM 70876 / NBRC 10599 / NRRL Y-10934 / UCD 77-7)	50.98	193780	234900	115780		90130		1	1
69	A1CRG9|SAR1_ASPCL	Small COPII coat GTPase sar1	Aspergillus clavatus (strain ATCC 1007 / CBS 513.65 / DSM 816 / NCTC 3887 / NRRL 1 / QM 1276 / 107)	50.98	193780	234900	115780		90130		1	1
69	P0C583|SAR1_NEUCR	Small COPII coat GTPase sar1	Neurospora crassa (strain ATCC 24698 / 74-OR23-1A / CBS 708.71 / DSM 1257 / FGSC 987)	50.98	193780	234900	115780		90130		1	1
69	A1D4D1|SAR1_NEOFI	Small COPII coat GTPase sar1	Neosartorya fischeri (strain ATCC 1020 / DSM 3700 / CBS 544.65 / FGSC A1164 / JCM 1740 / NRRL 181 / WB 181)	50.98	193780	234900	115780		90130		1	1
69	tr|H2B174|H2B174_KAZAF	Small COPII coat GTPase SAR1	Kazachstania africana (strain ATCC 22294 / BCRC 22015 / CBS 2517 / CECT 1963 / NBRC 1671 / NRRL Y-8276)	50.98	193780	234900	115780		90130		1	1
69	tr|A0A5P2U9R1|A0A5P2U9R1_KLULC	Small COPII coat GTPase SAR1	Kluyveromyces lactis	50.98	193780	234900	115780		90130		1	1
69	Q2HA55|SAR1_CHAGB	Small COPII coat GTPase SAR1	Chaetomium globosum (strain ATCC 6205 / CBS 148.51 / DSM 1962 / NBRC 6347 / NRRL 1970)	50.98	193780	234900	115780		90130		1	1
69	P20606|SAR1_YEAST	Small COPII coat GTPase SAR1	Saccharomyces cerevisiae (strain ATCC 204508 / S288c)	50.98	193780	234900	115780		90130		1	1
69	tr|R9XGR4|R9XGR4_ASHAC	Small COPII coat GTPase SAR1	Ashbya aceri	50.98	193780	234900	115780		90130		1	1
76	tr|A0A1B2J8H8|A0A1B2J8H8_PICPA	BA75_01744T0	Komagataella pastoris	59.26	232350	257600		404440	552430	874990	2	2
76	tr|F2QLZ7|F2QLZ7_KOMPC	40S ribosomal protein S3	Komagataella phaffii (strain ATCC 76273 / CBS 7435 / CECT 11047 / NRRL Y-11430 / Wegner 21-1)	59.26	232350	257600		404440	552430	874990	2	2
76	tr|C4QVA2|C4QVA2_KOMPG	Protein component of the small (40S) ribosomal subunit	Komagataella phaffii (strain GS115 / ATCC 20864)	59.26	232350	257600		404440	552430	874990	2	2
77	tr|A0A5P2U673|A0A5P2U673_KLULC	Ypt1	Kluyveromyces lactis	64.61	68046	62334		2934800	1130100	960290	4	4
77	tr|A0A1Z5TQZ3|A0A1Z5TQZ3_HORWE	WW domain-containing protein	Hortaea werneckii EXF-2000	64.61	68046	214280		652510	1130100	960290	4	4
77	tr|Q7DLK9|Q7DLK9_VICFA	Guanine nucleotide regulatory protein	Vicia faba	64.61	68046	62334		157770	1130100	960290	3	3
77	tr|Q6C9V1|Q6C9V1_YARLI	YALI0D08162p	Yarrowia lipolytica (strain CLIB 122 / E 150)	64.61	68046	62334		157770	1130100	960290	3	3
77	tr|R9XGA9|R9XGA9_ASHAC	AaceriABR220Wp	Ashbya aceri	64.61	68046	62334		157770	1130100	960290	3	3
77	tr|A0A642V9E3|A0A642V9E3_9ASCO	Uncharacterized protein	Trichomonascus ciferrii	64.61	68046	62334		157770	1130100	960290	3	3
77	P33723|YPT1_NEUCR	GTP-binding protein ypt1	Neurospora crassa (strain ATCC 24698 / 74-OR23-1A / CBS 708.71 / DSM 1257 / FGSC 987)	64.61	68046	62334		157770	1130100	960290	3	3
77	tr|A0A1Z5TC28|A0A1Z5TC28_HORWE	WW domain-containing protein	Hortaea werneckii EXF-2000	64.61	68046	62334		157770	1130100	960290	3	3
77	tr|A0A8H3YDV4|A0A8H3YDV4_9TREE	Uncharacterized protein	Naganishia liquefaciens	64.61	68046	62334		157770	1130100	960290	3	3
77	tr|A0A1Z8JTI1|A0A1Z8JTI1_PICKU	Uncharacterized protein	Pichia kudriavzevii	64.61	68046	62334		157770	1130100	960290	3	3
77	P11620|YPT1_SCHPO	GTP-binding protein ypt1	Schizosaccharomyces pombe (strain 972 / ATCC 24843)	64.61	68046	62334		157770	1130100	960290	3	3
77	tr|A0A4V4IK43|A0A4V4IK43_AURPU	Small GTP-binding protein	Aureobasidium pullulans	64.61	68046	62334		157770	1130100	960290	3	3
77	tr|A0A4S8SAE0|A0A4S8SAE0_AURPU	Ras-domain-containing protein	Aureobasidium pullulans	64.61	68046	62334		157770	934700	567570	3	3
77	tr|A0A1Z5TNY9|A0A1Z5TNY9_HORWE	Ras-related protein Rab-8A	Hortaea werneckii EXF-2000	64.61	68046	62334		157770	934700	567570	3	3
77	tr|F5HHW9|F5HHW9_CRYNB	Uncharacterized protein	Cryptococcus neoformans var. neoformans serotype D (strain B-3501A)	64.61	68046	62334		300440	848230	567570	3	3
77	tr|A0A8H3TZX3|A0A8H3TZX3_9TREE	Uncharacterized protein	Naganishia liquefaciens	64.61	68046	62334		300440	848230	567570	3	3
77	tr|A0A6C1E6Z3|A0A6C1E6Z3_SACPS	GTP-binding protein	Saccharomyces pastorianus	64.61	1756500	1486200		157770	848230	567570	3	3
77	tr|A0A6C1DR26|A0A6C1DR26_SACPS	GTP-binding protein	Saccharomyces pastorianus	64.61	1756500	1486200		157770	848230	567570	3	3
77	P07560|SEC4_YEAST	Ras-related protein SEC4	Saccharomyces cerevisiae (strain ATCC 204508 / S288c)	64.61	1756500	1486200		157770	848230	567570	3	3
77	tr|A0A6A5PXW2|A0A6A5PXW2_YEASX	SEC4 isoform 1	Saccharomyces cerevisiae	64.61	1756500	1486200		157770	848230	567570	3	3
77	tr|B5VI21|B5VI21_YEAS6	YFL005Wp-like protein	Saccharomyces cerevisiae (strain AWRI1631)	64.61	1756500	1486200		157770	848230	567570	3	3
77	tr|M9M1Z6|M9M1Z6_PSEA3	GTP-binding protein SEC4	Pseudozyma antarctica (strain T-34)	64.61	68046	62334		157770	848230	567570	2	2
77	P17609|YPT2_SCHPO	GTP-binding protein ypt2	Schizosaccharomyces pombe (strain 972 / ATCC 24843)	64.61	68046	62334		157770	848230	567570	2	2
77	tr|A0A5P2U9A2|A0A5P2U9A2_KLULC	Sec4	Kluyveromyces lactis	64.61	68046	62334		157770	848230	567570	2	2
77	tr|A0A4T0AVU6|A0A4T0AVU6_AURPU	Ras-domain-containing protein	Aureobasidium pullulans	64.61	68046	62334		157770	848230	567570	2	2
77	O42819|SEC4_CANGA	Ras-related protein SEC4	Candida glabrata (strain ATCC 2001 / CBS 138 / JCM 3761 / NBRC 0622 / NRRL Y-65)	64.61	68046	62334		157770	848230	567570	2	2
77	tr|A0A0W0DKC7|A0A0W0DKC7_CANGB	Ras-related protein SEC4	Candida glabrata	64.61	68046	62334		157770	848230	567570	2	2
77	tr|H2AQ15|H2AQ15_KAZAF	Uncharacterized protein	Kazachstania africana (strain ATCC 22294 / BCRC 22015 / CBS 2517 / CECT 1963 / NBRC 1671 / NRRL Y-8276)	64.61	68046	62334		157770	848230	567570	2	2
77	tr|H2ASH5|H2ASH5_KAZAF	Uncharacterized protein	Kazachstania africana (strain ATCC 22294 / BCRC 22015 / CBS 2517 / CECT 1963 / NBRC 1671 / NRRL Y-8276)	64.61	68046	62334		157770	848230	567570	2	2
77	tr|I2H316|I2H316_TETBL	Uncharacterized protein	Tetrapisispora blattae (strain ATCC 34711 / CBS 6284 / DSM 70876 / NBRC 10599 / NRRL Y-10934 / UCD 77-7)	64.61	68046	62334		157770	848230	567570	2	2
81	P53537|PHSH_VICFA	Alpha-glucan phosphorylase H isozyme	Vicia faba	60.14	853320		52649	113480	509920	608520	6	6
83	Q3SGL1|METE_THIDA	5-methyltetrahydropteroyltriglutamate--homocysteine methyltransferase	Thiobacillus denitrificans (strain ATCC 25259)	70	3397300			1126300	1081800		4	2
83	A4JJS1|METE_BURVG	5-methyltetrahydropteroyltriglutamate--homocysteine methyltransferase	Burkholderia vietnamiensis (strain G4 / LMG 22486)	70					68144		4	1
83	B2JNZ4|METE_PARP8	5-methyltetrahydropteroyltriglutamate--homocysteine methyltransferase	Paraburkholderia phymatum (strain DSM 17167 / CIP 108236 / LMG 21445 / STM815)	70					68144		3	1
83	Q39AN3|METE_BURL3	5-methyltetrahydropteroyltriglutamate--homocysteine methyltransferase	Burkholderia lata (strain ATCC 17760 / DSM 23089 / LMG 22485 / NCIMB 9086 / R18194 / 383)	70					68144		3	1
83	Q0B6M7|METE_BURCM	5-methyltetrahydropteroyltriglutamate--homocysteine methyltransferase	Burkholderia ambifaria (strain ATCC BAA-244 / AMMD)	70					68144		3	1
83	B4EJ37|METE_BURCJ	5-methyltetrahydropteroyltriglutamate--homocysteine methyltransferase	Burkholderia cenocepacia (strain ATCC BAA-245 / DSM 16553 / LMG 16656 / NCTC 13227 / J2315 / CF5610)	70					68144		3	1
83	B1Z0R8|METE_BURA4	5-methyltetrahydropteroyltriglutamate--homocysteine methyltransferase	Burkholderia ambifaria (strain MC40-6)	70					68144		3	1
83	B1K5S8|METE_BURCC	5-methyltetrahydropteroyltriglutamate--homocysteine methyltransferase	Burkholderia cenocepacia (strain MC0-3)	70					68144		3	1
83	Q1BQX8|METE_BURCA	5-methyltetrahydropteroyltriglutamate--homocysteine methyltransferase	Burkholderia cenocepacia (strain AU 1054)	70					68144		3	1
83	A0B2Z3|METE_BURCH	5-methyltetrahydropteroyltriglutamate--homocysteine methyltransferase	Burkholderia cenocepacia (strain HI2424)	70					68144		3	1
86	Q96254|GDI1_ARATH	Guanosine nucleotide diphosphate dissociation inhibitor 1	Arabidopsis thaliana	60.85		94361	203320	621940	895520	681810	3	3
87	tr|K7VPG7|K7VPG7_SOLTU	60S ribosomal protein L35	Solanum tuberosum	52.48	1017600	452980	457430	831360	351860	931820	1	1
88	tr|Q6STL6|Q6STL6_NICPL	Cysteine synthase (Fragment)	Nicotiana plumbaginifolia	49.96	50200		69481	75391	278800	85368	2	2
89	Q9M5A9|GPT1_ARATH	Glucose-6-phosphate/phosphate translocator 1 chloroplastic	Arabidopsis thaliana	48.49				36044	129980	102000	1	1
